# Supplementary material for: Comprehensively Testing the Function of Missense Variation in the STK11 Tumour Suppressor
Source: bioRxiv. 2025 Jul 18:2025.07.14.664734. Preprint. [Version 1] doi: 10.1101/2025.07.14.664734 (PMC12338614; doi:10.1101/2025.07.14.664734)
Supplement: Supplement 1 [file media-1.csv]

hgvs_pro	aaChange	type	score	error	Pass_CIFilter	loglikelihood	Evidence_Strength
p.Glu2Ser	E2S	missense	NA	NA	NA	NA	NA
p.Glu2Ala	E2A	missense	NA	NA	NA	NA	NA
p.Glu2Val	E2V	missense	1.36472484	0.828025044	TRUE	-2.127412252	benign strong
p.Glu2Arg	E2R	missense	NA	NA	NA	NA	NA
p.Glu2Asp	E2D	missense	NA	NA	NA	NA	NA
p.Glu2Phe	E2F	missense	NA	NA	NA	NA	NA
p.Glu2Thr	E2T	missense	NA	NA	NA	NA	NA
p.Glu2Ile	E2I	missense	NA	NA	NA	NA	NA
p.Glu2Leu	E2L	missense	NA	NA	NA	NA	NA
p.Glu2Lys	E2K	missense	1.157886679	0.778286316	FALSE	NA	NA
p.Glu2Gly	E2G	missense	NA	NA	NA	NA	NA
p.Glu2Tyr	E2Y	missense	NA	NA	NA	NA	NA
p.Glu2Asn	E2N	missense	NA	NA	NA	NA	NA
p.Glu2Cys	E2C	missense	NA	NA	NA	NA	NA
p.Glu2Pro	E2P	missense	NA	NA	NA	NA	NA
p.Glu2=	E2E	synonymous	NA	NA	NA	NA	NA
p.Glu2Met	E2M	missense	NA	NA	NA	NA	NA
p.Glu2Trp	E2W	missense	NA	NA	NA	NA	NA
p.Glu2His	E2H	missense	NA	NA	NA	NA	NA
p.Glu2Gln	E2Q	missense	1.20980499	0.540535373	TRUE	-2.022195531	benign strong
p.Glu2Ter	E2*	nonsense	NA	NA	NA	NA	NA
p.Val3Ser	V3S	missense	1.348746353	0.172498919	TRUE	-2.123464689	benign strong
p.Val3Ala	V3A	missense	1.458663144	0.162579417	TRUE	-2.114769637	benign strong
p.Val3=	V3V	synonymous	0.737052818	0.216202604	TRUE	-1.505896626	benign strong
p.Val3Arg	V3R	missense	NA	NA	NA	NA	NA
p.Val3Asp	V3D	missense	-0.174314132	0.106427787	TRUE	2.163965138	pathogenic strong
p.Val3Phe	V3F	missense	0.99108457	0.315745409	TRUE	-1.829682124	benign strong
p.Val3Thr	V3T	missense	NA	NA	NA	NA	NA
p.Val3Ile	V3I	missense	1.062800282	0.430924384	TRUE	-1.890526541	benign strong
p.Val3Leu	V3L	missense	0.55767544	0.128287749	FALSE	NA	NA
p.Val3Lys	V3K	missense	NA	NA	NA	NA	NA
p.Val3Gly	V3G	missense	1.472049165	0.255531996	TRUE	-2.105115182	benign strong
p.Val3Tyr	V3Y	missense	NA	NA	NA	NA	NA
p.Val3Asn	V3N	missense	NA	NA	NA	NA	NA
p.Val3Cys	V3C	missense	NA	NA	NA	NA	NA
p.Val3Pro	V3P	missense	1.687570944	0.373323374	TRUE	-1.664720308	benign strong
p.Val3Glu	V3E	missense	NA	NA	NA	NA	NA
p.Val3Met	V3M	missense	0.72005773	0.443410709	FALSE	NA	NA
p.Val3Trp	V3W	missense	0.95297073	0.499685982	FALSE	NA	NA
p.Val3His	V3H	missense	NA	NA	NA	NA	NA
p.Val3Gln	V3Q	missense	NA	NA	NA	NA	NA
p.Val3Ter	V3*	nonsense	NA	NA	NA	NA	NA
p.Val4Ser	V4S	missense	0.99551057	0.1352864	TRUE	-1.834309248	benign strong
p.Val4Ala	V4A	missense	NA	NA	NA	NA	NA
p.Val4=	V4V	synonymous	1.199716578	0.506837046	TRUE	-2.0124395	benign strong
p.Val4Arg	V4R	missense	1.316090617	0.19563666	TRUE	-2.109088295	benign strong
p.Val4Asp	V4D	missense	1.445653756	0.389181688	TRUE	-2.122427535	benign strong
p.Val4Phe	V4F	missense	0.964136046	0.456556987	TRUE	-1.810005876	benign strong
p.Val4Thr	V4T	missense	1.055292171	0.154540712	TRUE	-1.88233422	benign strong
p.Val4Ile	V4I	missense	1.426284598	0.163404092	TRUE	-2.129409817	benign strong
p.Val4Leu	V4L	missense	0.909368051	0.324999869	TRUE	-1.780804916	benign strong
p.Val4Lys	V4K	missense	NA	NA	NA	NA	NA
p.Val4Gly	V4G	missense	1.026679719	0.128470206	TRUE	-1.859362833	benign strong
p.Val4Tyr	V4Y	missense	NA	NA	NA	NA	NA
p.Val4Asn	V4N	missense	NA	NA	NA	NA	NA
p.Val4Cys	V4C	missense	NA	NA	NA	NA	NA
p.Val4Pro	V4P	missense	1.028661692	0.12841393	TRUE	-1.860749349	benign strong
p.Val4Glu	V4E	missense	1.092898151	0.595968472	FALSE	NA	NA
p.Val4Met	V4M	missense	NA	NA	NA	NA	NA
p.Val4Trp	V4W	missense	1.215654369	0.088889272	TRUE	-2.027835839	benign strong
p.Val4His	V4H	missense	1.650822992	0.247610666	TRUE	-1.790008298	benign strong
p.Val4Gln	V4Q	missense	NA	NA	NA	NA	NA
p.Val4Ter	V4*	nonsense	0.812411375	0.167368382	TRUE	-1.644729965	benign strong
p.Asp5Ser	D5S	missense	NA	NA	NA	NA	NA
p.Asp5Ala	D5A	missense	NA	NA	NA	NA	NA
p.Asp5Val	D5V	missense	NA	NA	NA	NA	NA
p.Asp5Arg	D5R	missense	NA	NA	NA	NA	NA
p.Asp5=	D5D	synonymous	1.456378226	0.73765674	TRUE	-2.116175657	benign strong
p.Asp5Phe	D5F	missense	NA	NA	NA	NA	NA
p.Asp5Thr	D5T	missense	NA	NA	NA	NA	NA
p.Asp5Ile	D5I	missense	NA	NA	NA	NA	NA
p.Asp5Leu	D5L	missense	NA	NA	NA	NA	NA
p.Asp5Lys	D5K	missense	NA	NA	NA	NA	NA
p.Asp5Gly	D5G	missense	NA	NA	NA	NA	NA
p.Asp5Tyr	D5Y	missense	NA	NA	NA	NA	NA
p.Asp5Asn	D5N	missense	1.242100835	0.668013392	TRUE	-2.051703825	benign strong
p.Asp5Cys	D5C	missense	NA	NA	NA	NA	NA
p.Asp5Pro	D5P	missense	NA	NA	NA	NA	NA
p.Asp5Glu	D5E	missense	NA	NA	NA	NA	NA
p.Asp5Met	D5M	missense	NA	NA	NA	NA	NA
p.Asp5Trp	D5W	missense	NA	NA	NA	NA	NA
p.Asp5His	D5H	missense	1.134147801	0.532429442	TRUE	-1.954315211	benign strong
p.Asp5Gln	D5Q	missense	NA	NA	NA	NA	NA
p.Asp5Ter	D5*	nonsense	NA	NA	NA	NA	NA
p.Pro6Ser	P6S	missense	1.52018873	0.166270112	TRUE	-2.049844165	benign strong
p.Pro6Ala	P6A	missense	0.941818222	0.100516672	TRUE	-1.800653053	benign strong
p.Pro6Val	P6V	missense	1.500852255	0.153489783	TRUE	-2.075627749	benign strong
p.Pro6Arg	P6R	missense	1.291101414	0.118137914	TRUE	-2.095693934	benign strong
p.Pro6Asp	P6D	missense	1.657557262	0.161310966	TRUE	-1.77019537	benign strong
p.Pro6Phe	P6F	missense	0.754105159	0.110606236	TRUE	-1.54292041	benign strong
p.Pro6Thr	P6T	missense	0.874152123	0.122886777	TRUE	-1.745360215	benign strong
p.Pro6Ile	P6I	missense	1.608173552	0.193656464	TRUE	-1.889387987	benign strong
p.Pro6Leu	P6L	missense	0.990089009	0.119332621	TRUE	-1.828586423	benign strong
p.Pro6Lys	P6K	missense	NA	NA	NA	NA	NA
p.Pro6Gly	P6G	missense	0.386367158	0.152477429	FALSE	NA	NA
p.Pro6Tyr	P6Y	missense	1.673932	0.123736345	TRUE	-1.714715631	benign strong
p.Pro6Asn	P6N	missense	NA	NA	NA	NA	NA
p.Pro6Cys	P6C	missense	1.096745798	0.491984286	TRUE	-1.925403681	benign strong
p.Pro6=	P6P	synonymous	1.257889089	0.226688825	TRUE	-2.068541596	benign strong
p.Pro6Glu	P6E	missense	1.236735967	0.468881135	TRUE	-2.046432628	benign strong
p.Pro6Met	P6M	missense	0.679317748	0.189567994	FALSE	NA	NA
p.Pro6Trp	P6W	missense	0.513135029	0.074171785	FALSE	NA	NA
p.Pro6His	P6H	missense	NA	NA	NA	NA	NA
p.Pro6Gln	P6Q	missense	NA	NA	NA	NA	NA
p.Pro6Ter	P6*	nonsense	NA	NA	NA	NA	NA
p.Gln7Ser	Q7S	missense	1.023442531	0.313895577	TRUE	-1.857216067	benign strong
p.Gln7Ala	Q7A	missense	1.000603978	0.42707286	TRUE	-1.839152516	benign strong
p.Gln7Val	Q7V	missense	1.365475373	0.268098444	TRUE	-2.127554577	benign strong
p.Gln7Arg	Q7R	missense	1.375413276	0.13140491	TRUE	-2.129238422	benign strong
p.Gln7Asp	Q7D	missense	1.333500383	0.080325082	TRUE	-2.118219666	benign strong
p.Gln7Phe	Q7F	missense	NA	NA	NA	NA	NA
p.Gln7Thr	Q7T	missense	NA	NA	NA	NA	NA
p.Gln7Ile	Q7I	missense	1.613464165	0.165024561	TRUE	-1.878386897	benign strong
p.Gln7Leu	Q7L	missense	1.254113385	0.12719089	TRUE	-2.064870476	benign strong
p.Gln7Lys	Q7K	missense	NA	NA	NA	NA	NA
p.Gln7Gly	Q7G	missense	0.637037648	0.110859497	TRUE	-1.262943922	benign supporting
p.Gln7Tyr	Q7Y	missense	1.219332027	0.087050932	TRUE	-2.031440368	benign strong
p.Gln7Asn	Q7N	missense	NA	NA	NA	NA	NA
p.Gln7Cys	Q7C	missense	1.546618139	0.446103032	TRUE	-2.010986417	benign strong
p.Gln7Pro	Q7P	missense	0.818966213	0.221310766	TRUE	-1.655942511	benign strong
p.Gln7Glu	Q7E	missense	1.27152915	0.339775189	TRUE	-2.081532773	benign strong
p.Gln7Met	Q7M	missense	0.159811721	0.090664663	TRUE	1.497526884	pathogenic strong
p.Gln7Trp	Q7W	missense	1.096642448	0.126537748	TRUE	-1.925318586	benign strong
p.Gln7His	Q7H	missense	NA	NA	NA	NA	NA
p.Gln7=	Q7Q	synonymous	NA	NA	NA	NA	NA
p.Gln7Ter	Q7*	nonsense	0.0099821	0.094530137	TRUE	1.66884281	pathogenic strong
p.Gln8Ser	Q8S	missense	NA	NA	NA	NA	NA
p.Gln8Ala	Q8A	missense	NA	NA	NA	NA	NA
p.Gln8Val	Q8V	missense	NA	NA	NA	NA	NA
p.Gln8Arg	Q8R	missense	NA	NA	NA	NA	NA
p.Gln8Asp	Q8D	missense	NA	NA	NA	NA	NA
p.Gln8Phe	Q8F	missense	NA	NA	NA	NA	NA
p.Gln8Thr	Q8T	missense	NA	NA	NA	NA	NA
p.Gln8Ile	Q8I	missense	NA	NA	NA	NA	NA
p.Gln8Leu	Q8L	missense	1.500145373	0.654945418	TRUE	-2.076436105	benign strong
p.Gln8Lys	Q8K	missense	0.837776975	0.228944354	TRUE	-1.68723439	benign strong
p.Gln8Gly	Q8G	missense	NA	NA	NA	NA	NA
p.Gln8Tyr	Q8Y	missense	NA	NA	NA	NA	NA
p.Gln8Asn	Q8N	missense	NA	NA	NA	NA	NA
p.Gln8Cys	Q8C	missense	NA	NA	NA	NA	NA
p.Gln8Pro	Q8P	missense	NA	NA	NA	NA	NA
p.Gln8Glu	Q8E	missense	NA	NA	NA	NA	NA
p.Gln8Met	Q8M	missense	NA	NA	NA	NA	NA
p.Gln8Trp	Q8W	missense	NA	NA	NA	NA	NA
p.Gln8His	Q8H	missense	NA	NA	NA	NA	NA
p.Gln8=	Q8Q	synonymous	1.267785681	0.883059193	FALSE	NA	NA
p.Gln8Ter	Q8*	nonsense	1.508243303	0.71226016	TRUE	-2.06662732	benign strong
p.Leu9Ser	L9S	missense	1.374752163	0.19289843	TRUE	-2.129160214	benign strong
p.Leu9Ala	L9A	missense	1.277419238	0.118222568	TRUE	-2.086194093	benign strong
p.Leu9Val	L9V	missense	0.506444693	0.584539024	FALSE	NA	NA
p.Leu9Arg	L9R	missense	1.118650259	0.200942884	TRUE	-1.942148325	benign strong
p.Leu9Asp	L9D	missense	NA	NA	NA	NA	NA
p.Leu9Phe	L9F	missense	1.06412093	0.192841735	TRUE	-1.891841656	benign strong
p.Leu9Thr	L9T	missense	NA	NA	NA	NA	NA
p.Leu9Ile	L9I	missense	1.368149931	0.299658218	TRUE	-2.128019001	benign strong
p.Leu9=	L9L	synonymous	0.840905246	0.209703738	TRUE	-1.692043677	benign strong
p.Leu9Lys	L9K	missense	NA	NA	NA	NA	NA
p.Leu9Gly	L9G	missense	NA	NA	NA	NA	NA
p.Leu9Tyr	L9Y	missense	1.563392334	0.367537485	TRUE	-1.983696273	benign strong
p.Leu9Asn	L9N	missense	1.665253074	0.141530838	TRUE	-1.745268722	benign strong
p.Leu9Cys	L9C	missense	1.5410767	0.138540822	TRUE	-2.018971209	benign strong
p.Leu9Pro	L9P	missense	1.427568068	0.20617261	TRUE	-2.129114227	benign strong
p.Leu9Glu	L9E	missense	NA	NA	NA	NA	NA
p.Leu9Met	L9M	missense	1.013353843	0.321693795	TRUE	-1.849986359	benign strong
p.Leu9Trp	L9W	missense	1.487294329	0.164236041	TRUE	-2.09063799	benign strong
p.Leu9His	L9H	missense	1.67000845	0.147973192	TRUE	-1.728605251	benign strong
p.Leu9Gln	L9Q	missense	NA	NA	NA	NA	NA
p.Leu9Ter	L9*	nonsense	1.35476814	0.154242006	TRUE	-2.1253896	benign strong
p.Gly10Ser	G10S	missense	1.165781074	0.091890192	TRUE	-1.984232591	benign strong
p.Gly10Ala	G10A	missense	1.382783533	0.166170708	TRUE	-2.130071643	benign strong
p.Gly10Val	G10V	missense	0.970760406	0.180827297	TRUE	-1.81176125	benign strong
p.Gly10Arg	G10R	missense	NA	NA	NA	NA	NA
p.Gly10Asp	G10D	missense	1.404390236	0.103272963	TRUE	-2.130874018	benign strong
p.Gly10Phe	G10F	missense	1.556693087	0.407043516	TRUE	-1.995126774	benign strong
p.Gly10Thr	G10T	missense	NA	NA	NA	NA	NA
p.Gly10Ile	G10I	missense	1.637849395	0.127501455	TRUE	-1.823654375	benign strong
p.Gly10Leu	G10L	missense	1.632559048	0.207162205	TRUE	-1.835868809	benign strong
p.Gly10Lys	G10K	missense	NA	NA	NA	NA	NA
p.Gly10=	G10G	synonymous	0.705768321	0.107393592	TRUE	-1.43401409	benign strong
p.Gly10Tyr	G10Y	missense	1.182660533	0.150708926	TRUE	-1.997974617	benign strong
p.Gly10Asn	G10N	missense	NA	NA	NA	NA	NA
p.Gly10Cys	G10C	missense	1.396229206	0.190468586	TRUE	-2.130395007	benign strong
p.Gly10Pro	G10P	missense	1.183003743	0.493184353	TRUE	-1.998263572	benign strong
p.Gly10Glu	G10E	missense	NA	NA	NA	NA	NA
p.Gly10Met	G10M	missense	1.505207496	0.423138522	TRUE	-2.070446906	benign strong
p.Gly10Trp	G10W	missense	1.331775322	0.084016999	TRUE	-2.117415073	benign strong
p.Gly10His	G10H	missense	NA	NA	NA	NA	NA
p.Gly10Gln	G10Q	missense	NA	NA	NA	NA	NA
p.Gly10Ter	G10*	nonsense	NA	NA	NA	NA	NA
p.Met11Ser	M11S	missense	1.328693105	0.410378199	TRUE	-2.115944553	benign strong
p.Met11Ala	M11A	missense	NA	NA	NA	NA	NA
p.Met11Val	M11V	missense	1.545413687	0.481259363	TRUE	-2.012742077	benign strong
p.Met11Arg	M11R	missense	NA	NA	NA	NA	NA
p.Met11Asp	M11D	missense	NA	NA	NA	NA	NA
p.Met11Phe	M11F	missense	NA	NA	NA	NA	NA
p.Met11Thr	M11T	missense	1.233183625	0.652756098	TRUE	-2.043322982	benign strong
p.Met11Ile	M11I	missense	NA	NA	NA	NA	NA
p.Met11Leu	M11L	missense	1.522943405	0.234480411	TRUE	-2.045620592	benign strong
p.Met11Lys	M11K	missense	1.322617532	0.438484797	TRUE	-2.112899083	benign strong
p.Met11Gly	M11G	missense	1.399661014	0.534785319	TRUE	-2.130576632	benign strong
p.Met11Tyr	M11Y	missense	NA	NA	NA	NA	NA
p.Met11Asn	M11N	missense	NA	NA	NA	NA	NA
p.Met11Cys	M11C	missense	1.685985552	0.361157358	TRUE	-1.670866695	benign strong
p.Met11Pro	M11P	missense	NA	NA	NA	NA	NA
p.Met11Glu	M11E	missense	NA	NA	NA	NA	NA
p.Met11=	M11M	synonymous	NA	NA	NA	NA	NA
p.Met11Trp	M11W	missense	1.709881193	0.113611952	TRUE	-1.573027748	benign strong
p.Met11His	M11H	missense	NA	NA	NA	NA	NA
p.Met11Gln	M11Q	missense	NA	NA	NA	NA	NA
p.Met11Ter	M11*	nonsense	1.463318111	0.23454577	TRUE	-2.11172875	benign strong
p.Phe12Ser	F12S	missense	NA	NA	NA	NA	NA
p.Phe12Ala	F12A	missense	NA	NA	NA	NA	NA
p.Phe12Val	F12V	missense	NA	NA	NA	NA	NA
p.Phe12Arg	F12R	missense	NA	NA	NA	NA	NA
p.Phe12Asp	F12D	missense	NA	NA	NA	NA	NA
p.Phe12=	F12F	synonymous	NA	NA	NA	NA	NA
p.Phe12Thr	F12T	missense	NA	NA	NA	NA	NA
p.Phe12Ile	F12I	missense	NA	NA	NA	NA	NA
p.Phe12Leu	F12L	missense	1.2323063	0.68015428	TRUE	-2.042549009	benign strong
p.Phe12Lys	F12K	missense	NA	NA	NA	NA	NA
p.Phe12Gly	F12G	missense	NA	NA	NA	NA	NA
p.Phe12Tyr	F12Y	missense	NA	NA	NA	NA	NA
p.Phe12Asn	F12N	missense	NA	NA	NA	NA	NA
p.Phe12Cys	F12C	missense	NA	NA	NA	NA	NA
p.Phe12Pro	F12P	missense	NA	NA	NA	NA	NA
p.Phe12Glu	F12E	missense	NA	NA	NA	NA	NA
p.Phe12Met	F12M	missense	NA	NA	NA	NA	NA
p.Phe12Trp	F12W	missense	NA	NA	NA	NA	NA
p.Phe12His	F12H	missense	NA	NA	NA	NA	NA
p.Phe12Gln	F12Q	missense	NA	NA	NA	NA	NA
p.Phe12Ter	F12*	nonsense	NA	NA	NA	NA	NA
p.Thr13Ser	T13S	missense	0.281573616	0.091935822	TRUE	1.498701059	pathogenic strong
p.Thr13Ala	T13A	missense	1.500418236	0.225502837	TRUE	-2.076125136	benign strong
p.Thr13Val	T13V	missense	1.595692271	0.25039372	TRUE	-1.917265448	benign strong
p.Thr13Arg	T13R	missense	1.083430604	0.374336322	TRUE	-1.912637824	benign strong
p.Thr13Asp	T13D	missense	NA	NA	NA	NA	NA
p.Thr13Phe	T13F	missense	1.24629209	0.145689213	TRUE	-2.056354928	benign strong
p.Thr13=	T13T	synonymous	1.605812054	0.519276449	TRUE	-1.894128083	benign strong
p.Thr13Ile	T13I	missense	1.015017903	0.373885679	TRUE	-1.851309514	benign strong
p.Thr13Leu	T13L	missense	0.906208833	0.112909343	TRUE	-1.778053442	benign strong
p.Thr13Lys	T13K	missense	0.063096196	0.201232195	TRUE	1.589542269	pathogenic strong
p.Thr13Gly	T13G	missense	0.27001598	0.171741513	TRUE	1.489579036	pathogenic strong
p.Thr13Tyr	T13Y	missense	NA	NA	NA	NA	NA
p.Thr13Asn	T13N	missense	NA	NA	NA	NA	NA
p.Thr13Cys	T13C	missense	1.591833976	0.246165824	TRUE	-1.926033955	benign strong
p.Thr13Pro	T13P	missense	1.579443423	0.383231534	TRUE	-1.952967936	benign strong
p.Thr13Glu	T13E	missense	NA	NA	NA	NA	NA
p.Thr13Met	T13M	missense	NA	NA	NA	NA	NA
p.Thr13Trp	T13W	missense	0.140089875	0.079105818	TRUE	1.511960689	pathogenic strong
p.Thr13His	T13H	missense	NA	NA	NA	NA	NA
p.Thr13Gln	T13Q	missense	NA	NA	NA	NA	NA
p.Thr13Ter	T13*	nonsense	1.238303917	0.340204093	TRUE	-2.047900433	benign strong
p.Glu14Ser	E14S	missense	1.336184652	0.148550097	TRUE	-2.119374689	benign strong
p.Glu14Ala	E14A	missense	0.905039841	0.294331951	TRUE	-1.776989965	benign strong
p.Glu14Val	E14V	missense	1.02838396	0.289399297	TRUE	-1.860554026	benign strong
p.Glu14Arg	E14R	missense	NA	NA	NA	NA	NA
p.Glu14Asp	E14D	missense	1.22113571	0.302362742	TRUE	-2.033121757	benign strong
p.Glu14Phe	E14F	missense	1.13245189	0.088101528	TRUE	-1.953052693	benign strong
p.Glu14Thr	E14T	missense	NA	NA	NA	NA	NA
p.Glu14Ile	E14I	missense	1.395094158	0.139111055	TRUE	-2.130333673	benign strong
p.Glu14Leu	E14L	missense	1.003171856	0.143824398	TRUE	-1.841403852	benign strong
p.Glu14Lys	E14K	missense	0.38511727	0.588815272	FALSE	NA	NA
p.Glu14Gly	E14G	missense	NA	NA	NA	NA	NA
p.Glu14Tyr	E14Y	missense	1.342593734	0.486260032	TRUE	-2.12165987	benign strong
p.Glu14Asn	E14N	missense	NA	NA	NA	NA	NA
p.Glu14Cys	E14C	missense	NA	NA	NA	NA	NA
p.Glu14Pro	E14P	missense	1.65441919	0.342541599	TRUE	-1.779645737	benign strong
p.Glu14=	E14E	synonymous	NA	NA	NA	NA	NA
p.Glu14Met	E14M	missense	1.622385392	0.177595821	TRUE	-1.8582434	benign strong
p.Glu14Trp	E14W	missense	0.425748791	0.597702644	FALSE	NA	NA
p.Glu14His	E14H	missense	NA	NA	NA	NA	NA
p.Glu14Gln	E14Q	missense	1.350497111	0.301400404	TRUE	-2.12408397	benign strong
p.Glu14Ter	E14*	nonsense	1.258737828	0.111227462	TRUE	-2.069402902	benign strong
p.Gly15Ser	G15S	missense	1.283907703	0.118353546	TRUE	-2.090672494	benign strong
p.Gly15Ala	G15A	missense	0.969033796	0.361814129	TRUE	-1.811130734	benign strong
p.Gly15Val	G15V	missense	1.100373015	0.237057345	TRUE	-1.928320373	benign strong
p.Gly15Arg	G15R	missense	1.404059776	0.402478865	TRUE	-2.130844527	benign strong
p.Gly15Asp	G15D	missense	1.719106567	0.121783182	TRUE	-1.527849549	benign strong
p.Gly15Phe	G15F	missense	1.049584522	0.102747022	TRUE	-1.876668821	benign strong
p.Gly15Thr	G15T	missense	1.677810102	0.170140488	TRUE	-1.700450692	benign strong
p.Gly15Ile	G15I	missense	NA	NA	NA	NA	NA
p.Gly15Leu	G15L	missense	1.478112385	0.196477384	TRUE	-2.099800435	benign strong
p.Gly15Lys	G15K	missense	NA	NA	NA	NA	NA
p.Gly15=	G15G	synonymous	1.223251811	0.47135623	TRUE	-2.035012042	benign strong
p.Gly15Tyr	G15Y	missense	1.575175178	0.290719101	TRUE	-1.961768554	benign strong
p.Gly15Asn	G15N	missense	1.690660396	0.146595164	TRUE	-1.652325126	benign strong
p.Gly15Cys	G15C	missense	1.152695261	0.214502905	TRUE	-1.971838611	benign strong
p.Gly15Pro	G15P	missense	1.657893967	0.275056057	TRUE	-1.769157872	benign strong
p.Gly15Glu	G15E	missense	1.681059129	0.463576509	TRUE	-1.689098672	benign strong
p.Gly15Met	G15M	missense	NA	NA	NA	NA	NA
p.Gly15Trp	G15W	missense	0.148177487	0.378504969	FALSE	NA	NA
p.Gly15His	G15H	missense	NA	NA	NA	NA	NA
p.Gly15Gln	G15Q	missense	NA	NA	NA	NA	NA
p.Gly15Ter	G15*	nonsense	1.45974744	0.350615123	TRUE	-2.114090885	benign strong
p.Glu16Ser	E16S	missense	1.394088282	0.165950528	TRUE	-2.130263557	benign strong
p.Glu16Ala	E16A	missense	1.532470934	0.458989069	TRUE	-2.030879064	benign strong
p.Glu16Val	E16V	missense	NA	NA	NA	NA	NA
p.Glu16Arg	E16R	missense	NA	NA	NA	NA	NA
p.Glu16Asp	E16D	missense	NA	NA	NA	NA	NA
p.Glu16Phe	E16F	missense	1.424357141	0.421519226	TRUE	-2.129809798	benign strong
p.Glu16Thr	E16T	missense	NA	NA	NA	NA	NA
p.Glu16Ile	E16I	missense	NA	NA	NA	NA	NA
p.Glu16Leu	E16L	missense	1.145784383	0.291745865	TRUE	-1.964732347	benign strong
p.Glu16Lys	E16K	missense	0.290626244	0.283537794	FALSE	NA	NA
p.Glu16Gly	E16G	missense	NA	NA	NA	NA	NA
p.Glu16Tyr	E16Y	missense	NA	NA	NA	NA	NA
p.Glu16Asn	E16N	missense	NA	NA	NA	NA	NA
p.Glu16Cys	E16C	missense	1.376143379	0.691334623	TRUE	-2.129317182	benign strong
p.Glu16Pro	E16P	missense	NA	NA	NA	NA	NA
p.Glu16=	E16E	synonymous	1.306083603	0.460574354	TRUE	-2.104045257	benign strong
p.Glu16Met	E16M	missense	NA	NA	NA	NA	NA
p.Glu16Trp	E16W	missense	NA	NA	NA	NA	NA
p.Glu16His	E16H	missense	NA	NA	NA	NA	NA
p.Glu16Gln	E16Q	missense	1.159605122	0.767791751	FALSE	NA	NA
p.Glu16Ter	E16*	nonsense	0.626348017	0.247130946	FALSE	NA	NA
p.Leu17Ser	L17S	missense	1.35149344	0.545225605	TRUE	-2.124414511	benign strong
p.Leu17Ala	L17A	missense	1.678930239	0.374311858	TRUE	-1.696594528	benign strong
p.Leu17Val	L17V	missense	1.354291719	0.11749323	TRUE	-2.125258322	benign strong
p.Leu17Arg	L17R	missense	1.218589425	0.257548882	TRUE	-2.030729165	benign strong
p.Leu17Asp	L17D	missense	1.703229537	0.119571071	TRUE	-1.601737671	benign strong
p.Leu17Phe	L17F	missense	0.924597412	0.584582149	FALSE	NA	NA
p.Leu17Thr	L17T	missense	1.622716784	0.178635644	TRUE	-1.857543594	benign strong
p.Leu17Ile	L17I	missense	0.851197492	0.156470831	TRUE	-1.709340423	benign strong
p.Leu17=	L17L	synonymous	1.386595643	0.287928829	TRUE	-2.130285046	benign strong
p.Leu17Lys	L17K	missense	NA	NA	NA	NA	NA
p.Leu17Gly	L17G	missense	1.534895281	0.251262176	TRUE	-2.027635236	benign strong
p.Leu17Tyr	L17Y	missense	1.596803264	0.253537757	TRUE	-1.914799063	benign strong
p.Leu17Asn	L17N	missense	NA	NA	NA	NA	NA
p.Leu17Cys	L17C	missense	NA	NA	NA	NA	NA
p.Leu17Pro	L17P	missense	1.60451208	0.251071764	TRUE	-1.896846413	benign strong
p.Leu17Glu	L17E	missense	NA	NA	NA	NA	NA
p.Leu17Met	L17M	missense	0.968056244	0.240275183	TRUE	-1.810937417	benign strong
p.Leu17Trp	L17W	missense	1.559165212	0.24257496	TRUE	-1.99089986	benign strong
p.Leu17His	L17H	missense	1.527109625	0.160855834	TRUE	-2.039230561	benign strong
p.Leu17Gln	L17Q	missense	1.706115628	0.397098424	TRUE	-1.589637603	benign strong
p.Leu17Ter	L17*	nonsense	NA	NA	NA	NA	NA
p.Met18Ser	M18S	missense	1.312408534	0.141555237	TRUE	-2.106999983	benign strong
p.Met18Ala	M18A	missense	1.693433886	0.156847348	TRUE	-1.641084791	benign strong
p.Met18Val	M18V	missense	0.412535177	0.240869935	FALSE	NA	NA
p.Met18Arg	M18R	missense	0.833689638	0.132017332	TRUE	-1.680838519	benign strong
p.Met18Asp	M18D	missense	0.126694881	0.186761677	TRUE	1.523811122	pathogenic strong
p.Met18Phe	M18F	missense	NA	NA	NA	NA	NA
p.Met18Thr	M18T	missense	1.61765179	0.267514553	TRUE	-1.86914505	benign strong
p.Met18Ile	M18I	missense	0.652077925	0.323424992	FALSE	NA	NA
p.Met18Leu	M18L	missense	1.082216301	0.336448848	TRUE	-1.911287146	benign strong
p.Met18Lys	M18K	missense	NA	NA	NA	NA	NA
p.Met18Gly	M18G	missense	1.356747005	0.216059514	TRUE	-2.125896439	benign strong
p.Met18Tyr	M18Y	missense	1.428711342	0.410929188	TRUE	-2.12883119	benign strong
p.Met18Asn	M18N	missense	NA	NA	NA	NA	NA
p.Met18Cys	M18C	missense	0.901713718	0.39676422	TRUE	-1.774252289	benign strong
p.Met18Pro	M18P	missense	1.686023305	0.130224375	TRUE	-1.670721963	benign strong
p.Met18Glu	M18E	missense	1.564204852	0.198794512	TRUE	-1.982289334	benign strong
p.Met18=	M18M	synonymous	NA	NA	NA	NA	NA
p.Met18Trp	M18W	missense	0.780236205	0.076413992	TRUE	-1.591543681	benign strong
p.Met18His	M18H	missense	1.371731955	0.184262934	TRUE	-2.128719529	benign strong
p.Met18Gln	M18Q	missense	1.277155052	0.122740364	TRUE	-2.085998837	benign strong
p.Met18Ter	M18*	nonsense	NA	NA	NA	NA	NA
p.Ser19=	S19S	synonymous	1.634331084	0.164083628	TRUE	-1.831867209	benign strong
p.Ser19Ala	S19A	missense	0.891308196	0.380928357	TRUE	-1.764996541	benign strong
p.Ser19Val	S19V	missense	0.694051266	0.185158543	TRUE	-1.405011389	benign strong
p.Ser19Arg	S19R	missense	0.749295493	0.092934233	TRUE	-1.533294501	benign strong
p.Ser19Asp	S19D	missense	NA	NA	NA	NA	NA
p.Ser19Phe	S19F	missense	0.945208193	0.116879092	TRUE	-1.802160586	benign strong
p.Ser19Thr	S19T	missense	NA	NA	NA	NA	NA
p.Ser19Ile	S19I	missense	1.340377093	0.406282399	TRUE	-2.120944433	benign strong
p.Ser19Leu	S19L	missense	0.774537583	0.093995848	TRUE	-1.581172986	benign strong
p.Ser19Lys	S19K	missense	1.533164964	0.389954844	TRUE	-2.029928415	benign strong
p.Ser19Gly	S19G	missense	1.635320436	0.205281051	TRUE	-1.829594207	benign strong
p.Ser19Tyr	S19Y	missense	1.006697158	0.155480106	TRUE	-1.844291211	benign strong
p.Ser19Asn	S19N	missense	NA	NA	NA	NA	NA
p.Ser19Cys	S19C	missense	NA	NA	NA	NA	NA
p.Ser19Pro	S19P	missense	1.319993396	0.226865157	TRUE	-2.111388987	benign strong
p.Ser19Glu	S19E	missense	1.446039025	0.340515411	TRUE	-2.122233015	benign strong
p.Ser19Met	S19M	missense	NA	NA	NA	NA	NA
p.Ser19Trp	S19W	missense	1.425541908	0.401358065	TRUE	-2.129570177	benign strong
p.Ser19His	S19H	missense	0.004790449	0.12807321	TRUE	1.67842285	pathogenic strong
p.Ser19Gln	S19Q	missense	NA	NA	NA	NA	NA
p.Ser19Ter	S19*	nonsense	0.536516607	0.220350741	FALSE	NA	NA
p.Val20Ser	V20S	missense	1.45548655	0.22073108	TRUE	-2.116762487	benign strong
p.Val20Ala	V20A	missense	1.293617947	0.211430955	TRUE	-2.09731789	benign strong
p.Val20=	V20V	synonymous	1.210070102	0.163000702	TRUE	-2.022444213	benign strong
p.Val20Arg	V20R	missense	1.558495893	0.136436634	TRUE	-1.992057867	benign strong
p.Val20Asp	V20D	missense	1.593872936	0.143572757	TRUE	-1.92145405	benign strong
p.Val20Phe	V20F	missense	NA	NA	NA	NA	NA
p.Val20Thr	V20T	missense	1.601161991	0.169241225	TRUE	-1.904798978	benign strong
p.Val20Ile	V20I	missense	1.222828579	0.30677541	TRUE	-2.034641037	benign strong
p.Val20Leu	V20L	missense	0.78731638	0.153866011	TRUE	-1.604188312	benign strong
p.Val20Lys	V20K	missense	NA	NA	NA	NA	NA
p.Val20Gly	V20G	missense	1.42759047	0.122669233	TRUE	-2.12910886	benign strong
p.Val20Tyr	V20Y	missense	NA	NA	NA	NA	NA
p.Val20Asn	V20N	missense	NA	NA	NA	NA	NA
p.Val20Cys	V20C	missense	0.24201865	0.127142143	TRUE	1.473228749	pathogenic strong
p.Val20Pro	V20P	missense	1.428781313	0.445481003	TRUE	-2.128813263	benign strong
p.Val20Glu	V20E	missense	NA	NA	NA	NA	NA
p.Val20Met	V20M	missense	NA	NA	NA	NA	NA
p.Val20Trp	V20W	missense	NA	NA	NA	NA	NA
p.Val20His	V20H	missense	1.443210334	0.174264555	TRUE	-2.12360985	benign strong
p.Val20Gln	V20Q	missense	NA	NA	NA	NA	NA
p.Val20Ter	V20*	nonsense	1.600577001	0.221240984	TRUE	-1.906173654	benign strong
p.Gly21Ser	G21S	missense	NA	NA	NA	NA	NA
p.Gly21Ala	G21A	missense	1.390728729	0.378140327	TRUE	-2.130276129	benign strong
p.Gly21Val	G21V	missense	NA	NA	NA	NA	NA
p.Gly21Arg	G21R	missense	1.198778468	0.638258009	TRUE	-2.011710553	benign strong
p.Gly21Asp	G21D	missense	NA	NA	NA	NA	NA
p.Gly21Phe	G21F	missense	NA	NA	NA	NA	NA
p.Gly21Thr	G21T	missense	NA	NA	NA	NA	NA
p.Gly21Ile	G21I	missense	NA	NA	NA	NA	NA
p.Gly21Leu	G21L	missense	NA	NA	NA	NA	NA
p.Gly21Lys	G21K	missense	NA	NA	NA	NA	NA
p.Gly21=	G21G	synonymous	NA	NA	NA	NA	NA
p.Gly21Tyr	G21Y	missense	NA	NA	NA	NA	NA
p.Gly21Asn	G21N	missense	NA	NA	NA	NA	NA
p.Gly21Cys	G21C	missense	NA	NA	NA	NA	NA
p.Gly21Pro	G21P	missense	NA	NA	NA	NA	NA
p.Gly21Glu	G21E	missense	NA	NA	NA	NA	NA
p.Gly21Met	G21M	missense	NA	NA	NA	NA	NA
p.Gly21Trp	G21W	missense	NA	NA	NA	NA	NA
p.Gly21His	G21H	missense	NA	NA	NA	NA	NA
p.Gly21Gln	G21Q	missense	NA	NA	NA	NA	NA
p.Gly21Ter	G21*	nonsense	NA	NA	NA	NA	NA
p.Met22Ser	M22S	missense	1.680095359	0.341608467	TRUE	-1.692519634	benign strong
p.Met22Ala	M22A	missense	1.213737334	0.849182491	FALSE	NA	NA
p.Met22Val	M22V	missense	1.129931678	0.687830245	FALSE	NA	NA
p.Met22Arg	M22R	missense	1.647173071	0.383204031	TRUE	-1.800043492	benign strong
p.Met22Asp	M22D	missense	NA	NA	NA	NA	NA
p.Met22Phe	M22F	missense	1.00106613	0.228701513	TRUE	-1.839567012	benign strong
p.Met22Thr	M22T	missense	1.626075116	0.50501487	TRUE	-1.850285803	benign strong
p.Met22Ile	M22I	missense	NA	NA	NA	NA	NA
p.Met22Leu	M22L	missense	NA	NA	NA	NA	NA
p.Met22Lys	M22K	missense	NA	NA	NA	NA	NA
p.Met22Gly	M22G	missense	1.073621424	0.098539591	TRUE	-1.901429555	benign strong
p.Met22Tyr	M22Y	missense	1.574140996	0.095821088	TRUE	-1.963829338	benign strong
p.Met22Asn	M22N	missense	NA	NA	NA	NA	NA
p.Met22Cys	M22C	missense	1.208837182	0.374572245	TRUE	-2.021275492	benign strong
p.Met22Pro	M22P	missense	1.537965783	0.16289519	TRUE	-2.023425004	benign strong
p.Met22Glu	M22E	missense	NA	NA	NA	NA	NA
p.Met22=	M22M	synonymous	NA	NA	NA	NA	NA
p.Met22Trp	M22W	missense	0.633363725	0.54969178	FALSE	NA	NA
p.Met22His	M22H	missense	1.665688275	0.210135016	TRUE	-1.743779599	benign strong
p.Met22Gln	M22Q	missense	NA	NA	NA	NA	NA
p.Met22Ter	M22*	nonsense	0.135833266	0.157236254	TRUE	1.514868007	pathogenic strong
p.Asp23Ser	D23S	missense	NA	NA	NA	NA	NA
p.Asp23Ala	D23A	missense	NA	NA	NA	NA	NA
p.Asp23Val	D23V	missense	NA	NA	NA	NA	NA
p.Asp23Arg	D23R	missense	NA	NA	NA	NA	NA
p.Asp23=	D23D	synonymous	NA	NA	NA	NA	NA
p.Asp23Phe	D23F	missense	NA	NA	NA	NA	NA
p.Asp23Thr	D23T	missense	NA	NA	NA	NA	NA
p.Asp23Ile	D23I	missense	NA	NA	NA	NA	NA
p.Asp23Leu	D23L	missense	NA	NA	NA	NA	NA
p.Asp23Lys	D23K	missense	NA	NA	NA	NA	NA
p.Asp23Gly	D23G	missense	1.539493398	0.195530145	TRUE	-2.02126196	benign strong
p.Asp23Tyr	D23Y	missense	NA	NA	NA	NA	NA
p.Asp23Asn	D23N	missense	NA	NA	NA	NA	NA
p.Asp23Cys	D23C	missense	NA	NA	NA	NA	NA
p.Asp23Pro	D23P	missense	NA	NA	NA	NA	NA
p.Asp23Glu	D23E	missense	NA	NA	NA	NA	NA
p.Asp23Met	D23M	missense	NA	NA	NA	NA	NA
p.Asp23Trp	D23W	missense	NA	NA	NA	NA	NA
p.Asp23His	D23H	missense	1.22411986	0.674935081	TRUE	-2.035761989	benign strong
p.Asp23Gln	D23Q	missense	NA	NA	NA	NA	NA
p.Asp23Ter	D23*	nonsense	NA	NA	NA	NA	NA
p.Thr24Ser	T24S	missense	1.150540552	0.404809962	TRUE	-1.969483886	benign strong
p.Thr24Ala	T24A	missense	1.356345264	0.460551918	TRUE	-2.125798549	benign strong
p.Thr24Val	T24V	missense	0.875504893	0.168379084	TRUE	-1.747119087	benign strong
p.Thr24Arg	T24R	missense	0.782392145	0.14227605	TRUE	-1.595521847	benign strong
p.Thr24Asp	T24D	missense	NA	NA	NA	NA	NA
p.Thr24Phe	T24F	missense	1.368959219	0.108904297	TRUE	-2.128194189	benign strong
p.Thr24=	T24T	synonymous	1.028863316	0.28342699	TRUE	-1.860915603	benign strong
p.Thr24Ile	T24I	missense	1.024499195	0.200297654	TRUE	-1.857865161	benign strong
p.Thr24Leu	T24L	missense	1.182385646	0.125616224	TRUE	-1.997741591	benign strong
p.Thr24Lys	T24K	missense	NA	NA	NA	NA	NA
p.Thr24Gly	T24G	missense	1.429518814	0.133074769	TRUE	-2.128620061	benign strong
p.Thr24Tyr	T24Y	missense	1.486327822	0.367438313	TRUE	-2.091611782	benign strong
p.Thr24Asn	T24N	missense	NA	NA	NA	NA	NA
p.Thr24Cys	T24C	missense	1.217009667	0.120758919	TRUE	-2.029179107	benign strong
p.Thr24Pro	T24P	missense	1.647336981	0.258352756	TRUE	-1.79960286	benign strong
p.Thr24Glu	T24E	missense	NA	NA	NA	NA	NA
p.Thr24Met	T24M	missense	NA	NA	NA	NA	NA
p.Thr24Trp	T24W	missense	1.600989144	0.09337133	TRUE	-1.905206225	benign strong
p.Thr24His	T24H	missense	1.700298583	0.166033366	TRUE	-1.61355891	benign strong
p.Thr24Gln	T24Q	missense	NA	NA	NA	NA	NA
p.Thr24Ter	T24*	nonsense	-0.149044673	0.161499947	TRUE	2.177765681	pathogenic strong
p.Phe25Ser	F25S	missense	NA	NA	NA	NA	NA
p.Phe25Ala	F25A	missense	NA	NA	NA	NA	NA
p.Phe25Val	F25V	missense	NA	NA	NA	NA	NA
p.Phe25Arg	F25R	missense	NA	NA	NA	NA	NA
p.Phe25Asp	F25D	missense	NA	NA	NA	NA	NA
p.Phe25=	F25F	synonymous	NA	NA	NA	NA	NA
p.Phe25Thr	F25T	missense	NA	NA	NA	NA	NA
p.Phe25Ile	F25I	missense	1.6878026	0.521444112	TRUE	-1.663810276	benign strong
p.Phe25Leu	F25L	missense	NA	NA	NA	NA	NA
p.Phe25Lys	F25K	missense	NA	NA	NA	NA	NA
p.Phe25Gly	F25G	missense	NA	NA	NA	NA	NA
p.Phe25Tyr	F25Y	missense	NA	NA	NA	NA	NA
p.Phe25Asn	F25N	missense	NA	NA	NA	NA	NA
p.Phe25Cys	F25C	missense	1.626730378	0.463451275	TRUE	-1.848833808	benign strong
p.Phe25Pro	F25P	missense	NA	NA	NA	NA	NA
p.Phe25Glu	F25E	missense	NA	NA	NA	NA	NA
p.Phe25Met	F25M	missense	NA	NA	NA	NA	NA
p.Phe25Trp	F25W	missense	NA	NA	NA	NA	NA
p.Phe25His	F25H	missense	NA	NA	NA	NA	NA
p.Phe25Gln	F25Q	missense	NA	NA	NA	NA	NA
p.Phe25Ter	F25*	nonsense	NA	NA	NA	NA	NA
p.Ile26Ser	I26S	missense	NA	NA	NA	NA	NA
p.Ile26Ala	I26A	missense	NA	NA	NA	NA	NA
p.Ile26Val	I26V	missense	NA	NA	NA	NA	NA
p.Ile26Arg	I26R	missense	NA	NA	NA	NA	NA
p.Ile26Asp	I26D	missense	NA	NA	NA	NA	NA
p.Ile26Phe	I26F	missense	NA	NA	NA	NA	NA
p.Ile26Thr	I26T	missense	NA	NA	NA	NA	NA
p.Ile26=	I26I	synonymous	NA	NA	NA	NA	NA
p.Ile26Leu	I26L	missense	NA	NA	NA	NA	NA
p.Ile26Lys	I26K	missense	NA	NA	NA	NA	NA
p.Ile26Gly	I26G	missense	NA	NA	NA	NA	NA
p.Ile26Tyr	I26Y	missense	NA	NA	NA	NA	NA
p.Ile26Asn	I26N	missense	NA	NA	NA	NA	NA
p.Ile26Cys	I26C	missense	NA	NA	NA	NA	NA
p.Ile26Pro	I26P	missense	NA	NA	NA	NA	NA
p.Ile26Glu	I26E	missense	NA	NA	NA	NA	NA
p.Ile26Met	I26M	missense	1.629041364	0.331427758	TRUE	-1.843616718	benign strong
p.Ile26Trp	I26W	missense	NA	NA	NA	NA	NA
p.Ile26His	I26H	missense	NA	NA	NA	NA	NA
p.Ile26Gln	I26Q	missense	NA	NA	NA	NA	NA
p.Ile26Ter	I26*	nonsense	NA	NA	NA	NA	NA
p.His27Ser	H27S	missense	0.805205364	0.23231881	TRUE	-1.633671901	benign strong
p.His27Ala	H27A	missense	1.193531892	0.113541232	TRUE	-2.007513217	benign strong
p.His27Val	H27V	missense	1.046945759	0.120230466	TRUE	-1.874684569	benign strong
p.His27Arg	H27R	missense	1.034154622	0.182260334	TRUE	-1.865010408	benign strong
p.His27Asp	H27D	missense	1.221635348	0.623178556	TRUE	-2.033576057	benign strong
p.His27Phe	H27F	missense	NA	NA	NA	NA	NA
p.His27Thr	H27T	missense	NA	NA	NA	NA	NA
p.His27Ile	H27I	missense	0.63675666	0.096057514	TRUE	-1.262075765	benign supporting
p.His27Leu	H27L	missense	1.352021076	0.188267464	TRUE	-2.124583146	benign strong
p.His27Lys	H27K	missense	NA	NA	NA	NA	NA
p.His27Gly	H27G	missense	1.540745473	0.21179571	TRUE	-2.019454582	benign strong
p.His27Tyr	H27Y	missense	1.241714878	0.733263431	TRUE	-2.051325043	benign strong
p.His27Asn	H27N	missense	NA	NA	NA	NA	NA
p.His27Cys	H27C	missense	NA	NA	NA	NA	NA
p.His27Pro	H27P	missense	1.349347178	0.349253338	TRUE	-2.123682747	benign strong
p.His27Glu	H27E	missense	NA	NA	NA	NA	NA
p.His27Met	H27M	missense	1.629254544	0.124822472	TRUE	-1.843127803	benign strong
p.His27Trp	H27W	missense	0.806962966	0.267232083	TRUE	-1.636373756	benign strong
p.His27=	H27H	synonymous	NA	NA	NA	NA	NA
p.His27Gln	H27Q	missense	0.792326609	0.183390309	TRUE	-1.612432387	benign strong
p.His27Ter	H27*	nonsense	-0.08483663	0.228988441	TRUE	1.922848433	pathogenic strong
p.Arg28Ser	R28S	missense	1.594382081	0.125995302	TRUE	-1.920291666	benign strong
p.Arg28Ala	R28A	missense	1.51794168	0.341493749	TRUE	-2.053222914	benign strong
p.Arg28Val	R28V	missense	1.028651563	0.286261473	TRUE	-1.860740977	benign strong
p.Arg28=	R28R	synonymous	NA	NA	NA	NA	NA
p.Arg28Asp	R28D	missense	NA	NA	NA	NA	NA
p.Arg28Phe	R28F	missense	NA	NA	NA	NA	NA
p.Arg28Thr	R28T	missense	NA	NA	NA	NA	NA
p.Arg28Ile	R28I	missense	1.409796188	0.491162363	TRUE	-2.131138676	benign strong
p.Arg28Leu	R28L	missense	0.637377631	0.150019083	FALSE	NA	NA
p.Arg28Lys	R28K	missense	NA	NA	NA	NA	NA
p.Arg28Gly	R28G	missense	0.684811115	0.160077409	TRUE	-1.384627886	benign strong
p.Arg28Tyr	R28Y	missense	NA	NA	NA	NA	NA
p.Arg28Asn	R28N	missense	NA	NA	NA	NA	NA
p.Arg28Cys	R28C	missense	0.873484413	0.217308536	TRUE	-1.744478136	benign strong
p.Arg28Pro	R28P	missense	0.470429054	0.120510776	FALSE	NA	NA
p.Arg28Glu	R28E	missense	NA	NA	NA	NA	NA
p.Arg28Met	R28M	missense	NA	NA	NA	NA	NA
p.Arg28Trp	R28W	missense	1.179120781	0.092091176	TRUE	-1.99495858	benign strong
p.Arg28His	R28H	missense	NA	NA	NA	NA	NA
p.Arg28Gln	R28Q	missense	NA	NA	NA	NA	NA
p.Arg28Ter	R28*	nonsense	-0.231408311	0.219944607	TRUE	2.102521044	pathogenic strong
p.Ile29Ser	I29S	missense	1.31711629	0.170560141	TRUE	-2.109676361	benign strong
p.Ile29Ala	I29A	missense	NA	NA	NA	NA	NA
p.Ile29Val	I29V	missense	1.68347774	0.138350452	TRUE	-1.680307108	benign strong
p.Ile29Arg	I29R	missense	1.142183179	0.180700872	TRUE	-1.961085966	benign strong
p.Ile29Asp	I29D	missense	NA	NA	NA	NA	NA
p.Ile29Phe	I29F	missense	0.11699931	0.076360496	TRUE	1.534952836	pathogenic strong
p.Ile29Thr	I29T	missense	0.530291786	0.082271878	FALSE	NA	NA
p.Ile29=	I29I	synonymous	NA	NA	NA	NA	NA
p.Ile29Leu	I29L	missense	1.004855262	0.14617352	TRUE	-1.842811751	benign strong
p.Ile29Lys	I29K	missense	NA	NA	NA	NA	NA
p.Ile29Gly	I29G	missense	1.161530459	0.799010752	FALSE	NA	NA
p.Ile29Tyr	I29Y	missense	1.118755727	0.281525036	TRUE	-1.942230539	benign strong
p.Ile29Asn	I29N	missense	1.490524544	0.746465513	TRUE	-2.087324872	benign strong
p.Ile29Cys	I29C	missense	1.414150151	0.405943913	TRUE	-2.131053667	benign strong
p.Ile29Pro	I29P	missense	NA	NA	NA	NA	NA
p.Ile29Glu	I29E	missense	1.401255424	0.69963108	TRUE	-2.130678246	benign strong
p.Ile29Met	I29M	missense	0.900893323	0.474965671	FALSE	NA	NA
p.Ile29Trp	I29W	missense	1.629796949	0.20940038	TRUE	-1.841932367	benign strong
p.Ile29His	I29H	missense	0.04122508	0.134577638	TRUE	1.612033746	pathogenic strong
p.Ile29Gln	I29Q	missense	NA	NA	NA	NA	NA
p.Ile29Ter	I29*	nonsense	NA	NA	NA	NA	NA
p.Asp30Ser	D30S	missense	1.701932562	0.186811182	TRUE	-1.60700769	benign strong
p.Asp30Ala	D30A	missense	1.698722808	0.276607109	TRUE	-1.620082766	benign strong
p.Asp30Val	D30V	missense	0.220442139	0.117912409	TRUE	1.46633497	pathogenic strong
p.Asp30Arg	D30R	missense	1.68907748	0.13009929	TRUE	-1.658746463	benign strong
p.Asp30=	D30D	synonymous	1.533160427	0.741865868	TRUE	-2.029934353	benign strong
p.Asp30Phe	D30F	missense	NA	NA	NA	NA	NA
p.Asp30Thr	D30T	missense	1.616870274	0.208620598	TRUE	-1.870907007	benign strong
p.Asp30Ile	D30I	missense	NA	NA	NA	NA	NA
p.Asp30Leu	D30L	missense	1.074560632	0.124716481	TRUE	-1.902405312	benign strong
p.Asp30Lys	D30K	missense	NA	NA	NA	NA	NA
p.Asp30Gly	D30G	missense	1.520657584	0.296674374	TRUE	-2.049125724	benign strong
p.Asp30Tyr	D30Y	missense	-0.022750249	0.330340978	TRUE	1.730912426	pathogenic strong
p.Asp30Asn	D30N	missense	NA	NA	NA	NA	NA
p.Asp30Cys	D30C	missense	1.436181772	0.507457117	TRUE	-2.126521221	benign strong
p.Asp30Pro	D30P	missense	1.665055373	0.17349783	TRUE	-1.745942248	benign strong
p.Asp30Glu	D30E	missense	1.132634183	0.486109096	TRUE	-1.953191017	benign strong
p.Asp30Met	D30M	missense	NA	NA	NA	NA	NA
p.Asp30Trp	D30W	missense	1.296221095	0.576462114	TRUE	-2.098884524	benign strong
p.Asp30His	D30H	missense	1.308960183	0.677873275	TRUE	-2.105414672	benign strong
p.Asp30Gln	D30Q	missense	NA	NA	NA	NA	NA
p.Asp30Ter	D30*	nonsense	0.088867898	0.080464757	TRUE	1.564521169	pathogenic strong
p.Ser31=	S31S	synonymous	1.307642244	0.26948164	TRUE	-2.104804355	benign strong
p.Ser31Ala	S31A	missense	1.442684562	0.165723443	TRUE	-2.123852701	benign strong
p.Ser31Val	S31V	missense	1.580568712	0.211703925	TRUE	-1.950566354	benign strong
p.Ser31Arg	S31R	missense	1.540357281	0.282444785	TRUE	-2.020018288	benign strong
p.Ser31Asp	S31D	missense	1.28359081	0.370679494	TRUE	-2.090447832	benign strong
p.Ser31Phe	S31F	missense	0.82941683	0.118810131	TRUE	-1.673742407	benign strong
p.Ser31Thr	S31T	missense	1.499905923	0.106191264	TRUE	-2.076707896	benign strong
p.Ser31Ile	S31I	missense	1.407513092	0.1234126	TRUE	-2.131076947	benign strong
p.Ser31Leu	S31L	missense	1.020824832	0.091404637	TRUE	-1.85552075	benign strong
p.Ser31Lys	S31K	missense	NA	NA	NA	NA	NA
p.Ser31Gly	S31G	missense	1.573689321	0.118362899	TRUE	-1.964720821	benign strong
p.Ser31Tyr	S31Y	missense	1.356062567	0.184521895	TRUE	-2.125728138	benign strong
p.Ser31Asn	S31N	missense	NA	NA	NA	NA	NA
p.Ser31Cys	S31C	missense	NA	NA	NA	NA	NA
p.Ser31Pro	S31P	missense	NA	NA	NA	NA	NA
p.Ser31Glu	S31E	missense	NA	NA	NA	NA	NA
p.Ser31Met	S31M	missense	0.856801645	0.120925134	TRUE	-1.719277112	benign strong
p.Ser31Trp	S31W	missense	0.921438446	0.112558077	TRUE	-1.789718082	benign strong
p.Ser31His	S31H	missense	-0.107606524	0.398157377	TRUE	2.036333108	pathogenic strong
p.Ser31Gln	S31Q	missense	1.368612643	0.388198504	TRUE	-2.128120376	benign strong
p.Ser31Ter	S31*	nonsense	-0.262842897	0.102367288	TRUE	2.045083915	pathogenic strong
p.Thr32Ser	T32S	missense	1.446501846	0.212976577	TRUE	-2.121996412	benign strong
p.Thr32Ala	T32A	missense	1.660107078	0.131903295	TRUE	-1.762221394	benign strong
p.Thr32Val	T32V	missense	1.413359616	0.539651253	TRUE	-2.131088867	benign strong
p.Thr32Arg	T32R	missense	1.362876005	0.358586696	TRUE	-2.127074892	benign strong
p.Thr32Asp	T32D	missense	NA	NA	NA	NA	NA
p.Thr32Phe	T32F	missense	NA	NA	NA	NA	NA
p.Thr32=	T32T	synonymous	1.212022011	0.496292229	TRUE	-2.024346414	benign strong
p.Thr32Ile	T32I	missense	0.841975844	0.126550147	TRUE	-1.693815522	benign strong
p.Thr32Leu	T32L	missense	1.156719146	0.365981752	TRUE	-1.97599359	benign strong
p.Thr32Lys	T32K	missense	0.828845725	0.213351202	TRUE	-1.672761198	benign strong
p.Thr32Gly	T32G	missense	1.445586976	0.225901768	TRUE	-2.122461027	benign strong
p.Thr32Tyr	T32Y	missense	0.665582692	0.847160182	FALSE	NA	NA
p.Thr32Asn	T32N	missense	NA	NA	NA	NA	NA
p.Thr32Cys	T32C	missense	NA	NA	NA	NA	NA
p.Thr32Pro	T32P	missense	1.47784129	0.372462511	TRUE	-2.100051049	benign strong
p.Thr32Glu	T32E	missense	NA	NA	NA	NA	NA
p.Thr32Met	T32M	missense	NA	NA	NA	NA	NA
p.Thr32Trp	T32W	missense	1.524694906	0.20422135	TRUE	-2.042979015	benign strong
p.Thr32His	T32H	missense	1.676134872	0.169201268	TRUE	-1.70657432	benign strong
p.Thr32Gln	T32Q	missense	NA	NA	NA	NA	NA
p.Thr32Ter	T32*	nonsense	0.173630979	0.102528533	TRUE	1.486186802	pathogenic strong
p.Glu33Ser	E33S	missense	0.810371757	0.1514037	TRUE	-1.64142632	benign strong
p.Glu33Ala	E33A	missense	1.322143507	0.20238473	TRUE	-2.112635061	benign strong
p.Glu33Val	E33V	missense	0.508801943	0.086590041	FALSE	NA	NA
p.Glu33Arg	E33R	missense	NA	NA	NA	NA	NA
p.Glu33Asp	E33D	missense	1.09456482	0.387591534	TRUE	-1.92356254	benign strong
p.Glu33Phe	E33F	missense	0.85496362	0.227944987	TRUE	-1.716104962	benign strong
p.Glu33Thr	E33T	missense	1.686674958	0.253122443	TRUE	-1.668211303	benign strong
p.Glu33Ile	E33I	missense	0.610897549	0.189269752	FALSE	NA	NA
p.Glu33Leu	E33L	missense	1.002865171	0.127243639	TRUE	-1.841141586	benign strong
p.Glu33Lys	E33K	missense	NA	NA	NA	NA	NA
p.Glu33Gly	E33G	missense	0.901884797	0.250989472	TRUE	-1.774388692	benign strong
p.Glu33Tyr	E33Y	missense	1.207006644	0.203010187	TRUE	-2.019482544	benign strong
p.Glu33Asn	E33N	missense	1.326085513	0.148387606	TRUE	-2.114714029	benign strong
p.Glu33Cys	E33C	missense	1.105807376	0.49268719	TRUE	-1.932800232	benign strong
p.Glu33Pro	E33P	missense	1.401453926	0.331831858	TRUE	-2.130688345	benign strong
p.Glu33=	E33E	synonymous	1.648226289	0.303470567	TRUE	-1.797195965	benign strong
p.Glu33Met	E33M	missense	1.440469534	0.199554327	TRUE	-2.124831119	benign strong
p.Glu33Trp	E33W	missense	0.794706977	0.08980762	TRUE	-1.616154868	benign strong
p.Glu33His	E33H	missense	NA	NA	NA	NA	NA
p.Glu33Gln	E33Q	missense	NA	NA	NA	NA	NA
p.Glu33Ter	E33*	nonsense	-0.005881873	0.190544048	TRUE	1.698330321	pathogenic strong
p.Val34Ser	V34S	missense	1.292970783	0.158846996	TRUE	-2.09691059	benign strong
p.Val34Ala	V34A	missense	1.02889789	0.573956323	FALSE	NA	NA
p.Val34=	V34V	synonymous	0.838085648	0.152660825	TRUE	-1.687702273	benign strong
p.Val34Arg	V34R	missense	0.821759223	0.164774097	TRUE	-1.660678983	benign strong
p.Val34Asp	V34D	missense	0.585397741	0.370093138	FALSE	NA	NA
p.Val34Phe	V34F	missense	0.975742131	0.196445878	TRUE	-1.814829067	benign strong
p.Val34Thr	V34T	missense	NA	NA	NA	NA	NA
p.Val34Ile	V34I	missense	1.096015903	0.345249154	TRUE	-1.92479814	benign strong
p.Val34Leu	V34L	missense	1.134601102	0.190669911	TRUE	-1.954643465	benign strong
p.Val34Lys	V34K	missense	NA	NA	NA	NA	NA
p.Val34Gly	V34G	missense	1.079401801	0.446802835	TRUE	-1.90803179	benign strong
p.Val34Tyr	V34Y	missense	1.054141252	0.128614448	TRUE	-1.880968209	benign strong
p.Val34Asn	V34N	missense	NA	NA	NA	NA	NA
p.Val34Cys	V34C	missense	0.884149742	0.399476352	FALSE	NA	NA
p.Val34Pro	V34P	missense	NA	NA	NA	NA	NA
p.Val34Glu	V34E	missense	NA	NA	NA	NA	NA
p.Val34Met	V34M	missense	NA	NA	NA	NA	NA
p.Val34Trp	V34W	missense	NA	NA	NA	NA	NA
p.Val34His	V34H	missense	NA	NA	NA	NA	NA
p.Val34Gln	V34Q	missense	NA	NA	NA	NA	NA
p.Val34Ter	V34*	nonsense	-0.020857711	0.09228292	TRUE	1.727161422	pathogenic strong
p.Ile35Ser	I35S	missense	1.493835458	0.200530423	TRUE	-2.083740055	benign strong
p.Ile35Ala	I35A	missense	1.428985987	0.111835031	TRUE	-2.128760422	benign strong
p.Ile35Val	I35V	missense	0.925480389	0.112143108	TRUE	-1.792153914	benign strong
p.Ile35Arg	I35R	missense	1.605164103	0.212281009	TRUE	-1.895475575	benign strong
p.Ile35Asp	I35D	missense	1.665943287	0.170053819	TRUE	-1.742902863	benign strong
p.Ile35Phe	I35F	missense	0.948880924	0.091314389	TRUE	-1.803966639	benign strong
p.Ile35Thr	I35T	missense	1.337008228	0.71361556	TRUE	-2.119705524	benign strong
p.Ile35=	I35I	synonymous	NA	NA	NA	NA	NA
p.Ile35Leu	I35L	missense	1.109414676	0.101245383	TRUE	-1.935462961	benign strong
p.Ile35Lys	I35K	missense	NA	NA	NA	NA	NA
p.Ile35Gly	I35G	missense	1.251741487	0.57182524	TRUE	-2.0624227	benign strong
p.Ile35Tyr	I35Y	missense	NA	NA	NA	NA	NA
p.Ile35Asn	I35N	missense	1.017263224	0.757779949	FALSE	NA	NA
p.Ile35Cys	I35C	missense	1.392371115	0.249145777	TRUE	-2.130203186	benign strong
p.Ile35Pro	I35P	missense	1.687291912	0.1573647	TRUE	-1.665812369	benign strong
p.Ile35Glu	I35E	missense	1.658506552	0.159746672	TRUE	-1.76725834	benign strong
p.Ile35Met	I35M	missense	0.908046935	0.520754714	FALSE	NA	NA
p.Ile35Trp	I35W	missense	1.606943384	0.296647509	TRUE	-1.891842754	benign strong
p.Ile35His	I35H	missense	NA	NA	NA	NA	NA
p.Ile35Gln	I35Q	missense	NA	NA	NA	NA	NA
p.Ile35Ter	I35*	nonsense	-0.178631536	0.0761965	TRUE	2.160862563	pathogenic strong
p.Tyr36Ser	Y36S	missense	0.55763222	0.263082735	FALSE	NA	NA
p.Tyr36Ala	Y36A	missense	0.730099512	0.176816269	TRUE	-1.489605389	benign strong
p.Tyr36Val	Y36V	missense	0.824158626	0.124287424	TRUE	-1.664602691	benign strong
p.Tyr36Arg	Y36R	missense	1.298308216	0.594179687	TRUE	-2.100058259	benign strong
p.Tyr36Asp	Y36D	missense	1.266545653	0.220500516	TRUE	-2.077075273	benign strong
p.Tyr36Phe	Y36F	missense	0.511287176	0.077567445	FALSE	NA	NA
p.Tyr36Thr	Y36T	missense	1.043939327	0.722641885	FALSE	NA	NA
p.Tyr36Ile	Y36I	missense	1.026245428	0.17122969	TRUE	-1.859051046	benign strong
p.Tyr36Leu	Y36L	missense	1.025816393	0.233476476	TRUE	-1.858739736	benign strong
p.Tyr36Lys	Y36K	missense	1.229999138	0.147891917	TRUE	-2.040582601	benign strong
p.Tyr36Gly	Y36G	missense	1.553606836	0.108215836	TRUE	-2.00021387	benign strong
p.Tyr36=	Y36Y	synonymous	NA	NA	NA	NA	NA
p.Tyr36Asn	Y36N	missense	1.599678348	0.217835476	TRUE	-1.908265493	benign strong
p.Tyr36Cys	Y36C	missense	1.11220276	0.24773869	TRUE	-1.937354345	benign strong
p.Tyr36Pro	Y36P	missense	NA	NA	NA	NA	NA
p.Tyr36Glu	Y36E	missense	NA	NA	NA	NA	NA
p.Tyr36Met	Y36M	missense	0.892085537	0.307274106	TRUE	-1.765754497	benign strong
p.Tyr36Trp	Y36W	missense	-0.264553938	0.082308938	TRUE	2.0413189	pathogenic strong
p.Tyr36His	Y36H	missense	1.387869205	0.476285699	TRUE	-2.130308939	benign strong
p.Tyr36Gln	Y36Q	missense	NA	NA	NA	NA	NA
p.Tyr36Ter	Y36*	nonsense	0.136717569	0.100326927	TRUE	1.514269149	pathogenic strong
p.Gln37Ser	Q37S	missense	1.33845764	0.130414218	TRUE	-2.120261036	benign strong
p.Gln37Ala	Q37A	missense	1.344606611	0.509156169	TRUE	-2.122241349	benign strong
p.Gln37Val	Q37V	missense	1.377492841	0.148207205	TRUE	-2.129441744	benign strong
p.Gln37Arg	Q37R	missense	1.344902997	0.285966087	TRUE	-2.122321503	benign strong
p.Gln37Asp	Q37D	missense	1.402481724	0.295129649	TRUE	-2.130731602	benign strong
p.Gln37Phe	Q37F	missense	0.309250272	0.287836385	FALSE	NA	NA
p.Gln37Thr	Q37T	missense	1.685656561	0.121810826	TRUE	-1.672124585	benign strong
p.Gln37Ile	Q37I	missense	1.651220824	0.167820202	TRUE	-1.788885637	benign strong
p.Gln37Leu	Q37L	missense	1.148519583	0.302595787	TRUE	-1.967419382	benign strong
p.Gln37Lys	Q37K	missense	NA	NA	NA	NA	NA
p.Gln37Gly	Q37G	missense	1.082799485	0.145202433	TRUE	-1.911939842	benign strong
p.Gln37Tyr	Q37Y	missense	NA	NA	NA	NA	NA
p.Gln37Asn	Q37N	missense	0.933999304	0.525555222	FALSE	NA	NA
p.Gln37Cys	Q37C	missense	0.095314855	0.087712266	TRUE	1.558024496	pathogenic strong
p.Gln37Pro	Q37P	missense	1.155075318	0.208882981	TRUE	-1.974333959	benign strong
p.Gln37Glu	Q37E	missense	NA	NA	NA	NA	NA
p.Gln37Met	Q37M	missense	1.170901257	0.10433227	TRUE	-1.988634089	benign strong
p.Gln37Trp	Q37W	missense	0.287698335	0.120434894	TRUE	1.509408436	pathogenic strong
p.Gln37His	Q37H	missense	0.921504555	0.362195004	TRUE	-1.789760097	benign strong
p.Gln37=	Q37Q	synonymous	NA	NA	NA	NA	NA
p.Gln37Ter	Q37*	nonsense	NA	NA	NA	NA	NA
p.Pro38Ser	P38S	missense	1.058251353	0.12545525	TRUE	-1.885710425	benign strong
p.Pro38Ala	P38A	missense	1.061739098	0.292293695	TRUE	-1.889442923	benign strong
p.Pro38Val	P38V	missense	1.012363593	0.09483768	TRUE	-1.84917401	benign strong
p.Pro38Arg	P38R	missense	0.891466611	0.086537386	TRUE	-1.765151896	benign strong
p.Pro38Asp	P38D	missense	1.704352011	0.30417074	TRUE	-1.597093918	benign strong
p.Pro38Phe	P38F	missense	1.311818993	0.249085039	TRUE	-2.10668685	benign strong
p.Pro38Thr	P38T	missense	0.89959196	0.232746518	TRUE	-1.772518848	benign strong
p.Pro38Ile	P38I	missense	NA	NA	NA	NA	NA
p.Pro38Leu	P38L	missense	0.812111552	0.137339678	TRUE	-1.644235903	benign strong
p.Pro38Lys	P38K	missense	1.598639902	0.218213908	TRUE	-1.910653028	benign strong
p.Pro38Gly	P38G	missense	0.507710988	0.525995244	FALSE	NA	NA
p.Pro38Tyr	P38Y	missense	0.065128979	0.123802958	TRUE	1.587602977	pathogenic strong
p.Pro38Asn	P38N	missense	0.557200231	0.098636419	FALSE	NA	NA
p.Pro38Cys	P38C	missense	NA	NA	NA	NA	NA
p.Pro38=	P38P	synonymous	NA	NA	NA	NA	NA
p.Pro38Glu	P38E	missense	1.362003193	0.385011205	TRUE	-2.126943079	benign strong
p.Pro38Met	P38M	missense	1.093499393	0.921935293	FALSE	NA	NA
p.Pro38Trp	P38W	missense	0.876228825	0.077470393	TRUE	-1.748044946	benign strong
p.Pro38His	P38H	missense	1.11444207	0.579642007	TRUE	-1.938981835	benign strong
p.Pro38Gln	P38Q	missense	1.579645677	0.153637785	TRUE	-1.952538838	benign strong
p.Pro38Ter	P38*	nonsense	-0.227020821	0.101461251	TRUE	2.108995656	pathogenic strong
p.Arg39Ser	R39S	missense	1.167229576	0.360972406	TRUE	-1.985415819	benign strong
p.Arg39Ala	R39A	missense	1.121374844	0.418880872	TRUE	-1.94420592	benign strong
p.Arg39Val	R39V	missense	1.219474402	0.137348015	TRUE	-2.031575456	benign strong
p.Arg39=	R39R	synonymous	0.993467185	0.117292013	TRUE	-1.832222139	benign strong
p.Arg39Asp	R39D	missense	1.193595341	0.098847928	TRUE	-2.007567099	benign strong
p.Arg39Phe	R39F	missense	NA	NA	NA	NA	NA
p.Arg39Thr	R39T	missense	0.547514773	0.264124406	FALSE	NA	NA
p.Arg39Ile	R39I	missense	1.124413732	0.377770213	TRUE	-1.946339805	benign strong
p.Arg39Leu	R39L	missense	1.452108748	0.165780741	TRUE	-2.118874271	benign strong
p.Arg39Lys	R39K	missense	0.866232077	0.74802636	FALSE	NA	NA
p.Arg39Gly	R39G	missense	1.041775736	0.446839276	TRUE	-1.870589266	benign strong
p.Arg39Tyr	R39Y	missense	NA	NA	NA	NA	NA
p.Arg39Asn	R39N	missense	0.649528287	0.658438396	FALSE	NA	NA
p.Arg39Cys	R39C	missense	0.222807329	0.196922594	TRUE	1.465438163	pathogenic strong
p.Arg39Pro	R39P	missense	NA	NA	NA	NA	NA
p.Arg39Glu	R39E	missense	-0.363119549	0.479585503	TRUE	1.84708997	pathogenic strong
p.Arg39Met	R39M	missense	1.582873562	0.160179766	TRUE	-1.945722812	benign strong
p.Arg39Trp	R39W	missense	1.221697211	0.486902863	TRUE	-2.033631962	benign strong
p.Arg39His	R39H	missense	1.134750706	0.224752855	TRUE	-1.95475095	benign strong
p.Arg39Gln	R39Q	missense	0.27703146	0.09656272	TRUE	1.494899507	pathogenic strong
p.Arg39Ter	R39*	nonsense	0.101072027	0.09838558	TRUE	1.552101857	pathogenic strong
p.Arg40Ser	R40S	missense	0.887216612	0.154508873	TRUE	-1.760824495	benign strong
p.Arg40Ala	R40A	missense	1.603751988	0.363083667	TRUE	-1.898587488	benign strong
p.Arg40Val	R40V	missense	1.63510414	0.252770738	TRUE	-1.830093544	benign strong
p.Arg40=	R40R	synonymous	1.051103721	0.159908855	TRUE	-1.877752003	benign strong
p.Arg40Asp	R40D	missense	1.68222291	0.413657488	TRUE	-1.684905766	benign strong
p.Arg40Phe	R40F	missense	1.304041848	0.148308272	TRUE	-2.10298935	benign strong
p.Arg40Thr	R40T	missense	1.679862997	0.32298659	TRUE	-1.693337563	benign strong
p.Arg40Ile	R40I	missense	1.63479782	0.21216175	TRUE	-1.830798403	benign strong
p.Arg40Leu	R40L	missense	0.803883634	0.161627366	TRUE	-1.631595826	benign strong
p.Arg40Lys	R40K	missense	1.000642963	0.482358315	TRUE	-1.839187639	benign strong
p.Arg40Gly	R40G	missense	1.189048959	0.266134762	TRUE	-2.003509195	benign strong
p.Arg40Tyr	R40Y	missense	NA	NA	NA	NA	NA
p.Arg40Asn	R40N	missense	NA	NA	NA	NA	NA
p.Arg40Cys	R40C	missense	1.385442909	0.073639338	TRUE	-2.130242956	benign strong
p.Arg40Pro	R40P	missense	1.170793311	0.383654882	TRUE	-1.988543025	benign strong
p.Arg40Glu	R40E	missense	1.411236271	0.473632177	TRUE	-2.131139998	benign strong
p.Arg40Met	R40M	missense	1.27563209	0.428495537	TRUE	-2.084848119	benign strong
p.Arg40Trp	R40W	missense	1.243967027	0.381333008	TRUE	-2.053660663	benign strong
p.Arg40His	R40H	missense	1.092959793	0.635788141	FALSE	NA	NA
p.Arg40Gln	R40Q	missense	NA	NA	NA	NA	NA
p.Arg40Ter	R40*	nonsense	0.014870269	0.095356302	TRUE	1.659851911	pathogenic strong
p.Lys41Ser	K41S	missense	1.461307933	0.16135736	TRUE	-2.113082611	benign strong
p.Lys41Ala	K41A	missense	1.252788935	0.343366017	TRUE	-2.063517889	benign strong
p.Lys41Val	K41V	missense	1.359706123	0.192528257	TRUE	-2.126539095	benign strong
p.Lys41Arg	K41R	missense	1.601504898	0.325445511	TRUE	-1.903988383	benign strong
p.Lys41Asp	K41D	missense	1.388367136	0.185380651	TRUE	-2.130311828	benign strong
p.Lys41Phe	K41F	missense	1.136303247	0.081694248	TRUE	-1.955861447	benign strong
p.Lys41Thr	K41T	missense	1.266242154	0.488110345	TRUE	-2.076788267	benign strong
p.Lys41Ile	K41I	missense	0.844363054	0.094872763	TRUE	-1.697669995	benign strong
p.Lys41Leu	K41L	missense	1.268817655	0.239891599	TRUE	-2.079166829	benign strong
p.Lys41=	K41K	synonymous	1.116293938	0.702495769	FALSE	NA	NA
p.Lys41Gly	K41G	missense	1.251692572	0.133229864	TRUE	-2.062371002	benign strong
p.Lys41Tyr	K41Y	missense	NA	NA	NA	NA	NA
p.Lys41Asn	K41N	missense	NA	NA	NA	NA	NA
p.Lys41Cys	K41C	missense	1.465962633	0.296516481	TRUE	-2.109852377	benign strong
p.Lys41Pro	K41P	missense	1.579703963	0.370178327	TRUE	-1.952414972	benign strong
p.Lys41Glu	K41E	missense	1.422035068	0.647906198	TRUE	-2.130221818	benign strong
p.Lys41Met	K41M	missense	NA	NA	NA	NA	NA
p.Lys41Trp	K41W	missense	1.489599417	0.168175179	TRUE	-2.088292165	benign strong
p.Lys41His	K41H	missense	1.44127636	0.131897965	TRUE	-2.124483078	benign strong
p.Lys41Gln	K41Q	missense	0.892555135	0.400830168	FALSE	NA	NA
p.Lys41Ter	K41*	nonsense	0.198375409	0.08921009	TRUE	1.473804042	pathogenic strong
p.Arg42Ser	R42S	missense	1.076672325	0.579980473	FALSE	NA	NA
p.Arg42Ala	R42A	missense	NA	NA	NA	NA	NA
p.Arg42Val	R42V	missense	NA	NA	NA	NA	NA
p.Arg42=	R42R	synonymous	NA	NA	NA	NA	NA
p.Arg42Asp	R42D	missense	NA	NA	NA	NA	NA
p.Arg42Phe	R42F	missense	NA	NA	NA	NA	NA
p.Arg42Thr	R42T	missense	0.778919807	0.389651531	FALSE	NA	NA
p.Arg42Ile	R42I	missense	NA	NA	NA	NA	NA
p.Arg42Leu	R42L	missense	NA	NA	NA	NA	NA
p.Arg42Lys	R42K	missense	1.258377162	0.840466069	FALSE	NA	NA
p.Arg42Gly	R42G	missense	NA	NA	NA	NA	NA
p.Arg42Tyr	R42Y	missense	NA	NA	NA	NA	NA
p.Arg42Asn	R42N	missense	NA	NA	NA	NA	NA
p.Arg42Cys	R42C	missense	NA	NA	NA	NA	NA
p.Arg42Pro	R42P	missense	NA	NA	NA	NA	NA
p.Arg42Glu	R42E	missense	NA	NA	NA	NA	NA
p.Arg42Met	R42M	missense	NA	NA	NA	NA	NA
p.Arg42Trp	R42W	missense	1.67857844	0.515764943	TRUE	-1.697812047	benign strong
p.Arg42His	R42H	missense	NA	NA	NA	NA	NA
p.Arg42Gln	R42Q	missense	NA	NA	NA	NA	NA
p.Arg42Ter	R42*	nonsense	NA	NA	NA	NA	NA
p.Ala43Ser	A43S	missense	1.342647649	0.251234886	TRUE	-2.12167629	benign strong
p.Ala43=	A43A	synonymous	0.972488421	0.619166541	FALSE	NA	NA
p.Ala43Val	A43V	missense	0.673371117	0.168879995	TRUE	-1.359504552	benign strong
p.Ala43Arg	A43R	missense	1.641429903	0.261456837	TRUE	-1.814915275	benign strong
p.Ala43Asp	A43D	missense	NA	NA	NA	NA	NA
p.Ala43Phe	A43F	missense	1.231424261	0.178089722	TRUE	-2.041758929	benign strong
p.Ala43Thr	A43T	missense	1.432343514	0.15550804	TRUE	-2.127808163	benign strong
p.Ala43Ile	A43I	missense	1.179905527	0.476304133	TRUE	-1.995583433	benign strong
p.Ala43Leu	A43L	missense	1.575492186	0.3365638	TRUE	-1.961131361	benign strong
p.Ala43Lys	A43K	missense	NA	NA	NA	NA	NA
p.Ala43Gly	A43G	missense	0.859344079	0.321434438	TRUE	-1.723529316	benign strong
p.Ala43Tyr	A43Y	missense	1.665897568	0.161843996	TRUE	-1.743060275	benign strong
p.Ala43Asn	A43N	missense	NA	NA	NA	NA	NA
p.Ala43Cys	A43C	missense	NA	NA	NA	NA	NA
p.Ala43Pro	A43P	missense	1.368876414	0.454714128	TRUE	-2.128176718	benign strong
p.Ala43Glu	A43E	missense	NA	NA	NA	NA	NA
p.Ala43Met	A43M	missense	1.569817495	0.331768494	TRUE	-1.972153836	benign strong
p.Ala43Trp	A43W	missense	1.064421285	0.111817113	TRUE	-1.892135605	benign strong
p.Ala43His	A43H	missense	NA	NA	NA	NA	NA
p.Ala43Gln	A43Q	missense	-0.492037009	0.145580352	TRUE	1.346642885	pathogenic strong
p.Ala43Ter	A43*	nonsense	-0.398366685	0.091720776	TRUE	1.738702461	pathogenic strong
p.Lys44Ser	K44S	missense	1.402073776	0.21201314	TRUE	-2.130716245	benign strong
p.Lys44Ala	K44A	missense	1.571630029	0.365563597	TRUE	-1.968720311	benign strong
p.Lys44Val	K44V	missense	0.96698564	0.15539192	TRUE	-1.810707875	benign strong
p.Lys44Arg	K44R	missense	1.119047137	0.403670858	TRUE	-1.942456618	benign strong
p.Lys44Asp	K44D	missense	0.859395415	0.083634259	TRUE	-1.723613579	benign strong
p.Lys44Phe	K44F	missense	1.341698648	0.263572172	TRUE	-2.121380469	benign strong
p.Lys44Thr	K44T	missense	0.843135297	0.278541511	TRUE	-1.695704108	benign strong
p.Lys44Ile	K44I	missense	1.161366116	0.264311334	TRUE	-1.980408504	benign strong
p.Lys44Leu	K44L	missense	1.356242234	0.201292799	TRUE	-2.125773034	benign strong
p.Lys44=	K44K	synonymous	0.347070025	0.429319541	FALSE	NA	NA
p.Lys44Gly	K44G	missense	0.448358629	0.264178145	FALSE	NA	NA
p.Lys44Tyr	K44Y	missense	1.455571572	0.086627845	TRUE	-2.116707064	benign strong
p.Lys44Asn	K44N	missense	1.075847723	0.333382735	TRUE	-1.903782616	benign strong
p.Lys44Cys	K44C	missense	1.123113654	0.196234811	TRUE	-1.945447538	benign strong
p.Lys44Pro	K44P	missense	NA	NA	NA	NA	NA
p.Lys44Glu	K44E	missense	NA	NA	NA	NA	NA
p.Lys44Met	K44M	missense	0.632771008	0.164941835	FALSE	NA	NA
p.Lys44Trp	K44W	missense	1.301455637	0.074261292	TRUE	-2.101691064	benign strong
p.Lys44His	K44H	missense	NA	NA	NA	NA	NA
p.Lys44Gln	K44Q	missense	1.244133199	0.308468832	TRUE	-2.053847694	benign strong
p.Lys44Ter	K44*	nonsense	0.576090165	0.312657833	FALSE	NA	NA
p.Leu45Ser	L45S	missense	1.359745473	0.139440992	TRUE	-2.126546713	benign strong
p.Leu45Ala	L45A	missense	0.863188874	0.174098897	TRUE	-1.729669037	benign strong
p.Leu45Val	L45V	missense	0.939390777	0.174498596	TRUE	-1.799457537	benign strong
p.Leu45Arg	L45R	missense	1.183970411	0.290439059	TRUE	-1.999065585	benign strong
p.Leu45Asp	L45D	missense	1.335289801	0.105858899	TRUE	-2.119002712	benign strong
p.Leu45Phe	L45F	missense	1.098496011	0.256683684	TRUE	-1.926812489	benign strong
p.Leu45Thr	L45T	missense	1.273044103	0.78358864	FALSE	NA	NA
p.Leu45Ile	L45I	missense	0.969467878	0.32823058	TRUE	-1.811211601	benign strong
p.Leu45=	L45L	synonymous	0.960991863	0.1703304	TRUE	-1.809077094	benign strong
p.Leu45Lys	L45K	missense	1.525994676	0.233060356	TRUE	-2.040976848	benign strong
p.Leu45Gly	L45G	missense	1.247308228	0.17992602	TRUE	-2.057534081	benign strong
p.Leu45Tyr	L45Y	missense	0.913043187	0.376679613	TRUE	-1.783783957	benign strong
p.Leu45Asn	L45N	missense	0.985405915	0.860003262	FALSE	NA	NA
p.Leu45Cys	L45C	missense	1.076379833	0.399067848	TRUE	-1.904383119	benign strong
p.Leu45Pro	L45P	missense	NA	NA	NA	NA	NA
p.Leu45Glu	L45E	missense	NA	NA	NA	NA	NA
p.Leu45Met	L45M	missense	1.245138811	0.079525535	TRUE	-2.054989695	benign strong
p.Leu45Trp	L45W	missense	1.649532893	0.16135357	TRUE	-1.793609381	benign strong
p.Leu45His	L45H	missense	NA	NA	NA	NA	NA
p.Leu45Gln	L45Q	missense	NA	NA	NA	NA	NA
p.Leu45Ter	L45*	nonsense	0.385029203	0.118598825	FALSE	NA	NA
p.Ile46Ser	I46S	missense	0.762262241	0.099774437	TRUE	-1.558081762	benign strong
p.Ile46Ala	I46A	missense	1.49697934	0.224499233	TRUE	-2.080154954	benign strong
p.Ile46Val	I46V	missense	0.613403608	0.391035474	FALSE	NA	NA
p.Ile46Arg	I46R	missense	0.978555428	0.35561489	TRUE	-1.816637145	benign strong
p.Ile46Asp	I46D	missense	0.149367118	0.153891847	TRUE	1.505387285	pathogenic strong
p.Ile46Phe	I46F	missense	NA	NA	NA	NA	NA
p.Ile46Thr	I46T	missense	1.241835858	0.265679364	TRUE	-2.051444113	benign strong
p.Ile46=	I46I	synonymous	0.630190383	0.140148909	FALSE	NA	NA
p.Ile46Leu	I46L	missense	1.246967054	0.145446686	TRUE	-2.057140641	benign strong
p.Ile46Lys	I46K	missense	NA	NA	NA	NA	NA
p.Ile46Gly	I46G	missense	0.856684312	0.107201498	TRUE	-1.719077096	benign strong
p.Ile46Tyr	I46Y	missense	1.289245517	0.281415685	TRUE	-2.094426662	benign strong
p.Ile46Asn	I46N	missense	NA	NA	NA	NA	NA
p.Ile46Cys	I46C	missense	1.165426557	0.201165133	TRUE	-1.983938619	benign strong
p.Ile46Pro	I46P	missense	0.554820688	0.127132067	FALSE	NA	NA
p.Ile46Glu	I46E	missense	1.566674038	0.415384968	TRUE	-1.977921182	benign strong
p.Ile46Met	I46M	missense	0.908484266	0.763707867	FALSE	NA	NA
p.Ile46Trp	I46W	missense	0.041306574	0.093750776	TRUE	1.611917902	pathogenic strong
p.Ile46His	I46H	missense	1.575607495	0.32551088	TRUE	-1.960898942	benign strong
p.Ile46Gln	I46Q	missense	NA	NA	NA	NA	NA
p.Ile46Ter	I46*	nonsense	0.109001016	0.195487236	TRUE	1.543720941	pathogenic strong
p.Gly47Ser	G47S	missense	1.61809487	0.591960097	TRUE	-1.868138371	benign strong
p.Gly47Ala	G47A	missense	1.401916098	0.581718627	TRUE	-2.13070967	benign strong
p.Gly47Val	G47V	missense	0.430629631	0.687769843	FALSE	NA	NA
p.Gly47Arg	G47R	missense	1.3069511	0.57893019	TRUE	-2.104472751	benign strong
p.Gly47Asp	G47D	missense	NA	NA	NA	NA	NA
p.Gly47Phe	G47F	missense	NA	NA	NA	NA	NA
p.Gly47Thr	G47T	missense	NA	NA	NA	NA	NA
p.Gly47Ile	G47I	missense	NA	NA	NA	NA	NA
p.Gly47Leu	G47L	missense	NA	NA	NA	NA	NA
p.Gly47Lys	G47K	missense	NA	NA	NA	NA	NA
p.Gly47=	G47G	synonymous	1.601537963	0.582756692	TRUE	-1.903910033	benign strong
p.Gly47Tyr	G47Y	missense	NA	NA	NA	NA	NA
p.Gly47Asn	G47N	missense	NA	NA	NA	NA	NA
p.Gly47Cys	G47C	missense	NA	NA	NA	NA	NA
p.Gly47Pro	G47P	missense	NA	NA	NA	NA	NA
p.Gly47Glu	G47E	missense	NA	NA	NA	NA	NA
p.Gly47Met	G47M	missense	NA	NA	NA	NA	NA
p.Gly47Trp	G47W	missense	NA	NA	NA	NA	NA
p.Gly47His	G47H	missense	NA	NA	NA	NA	NA
p.Gly47Gln	G47Q	missense	NA	NA	NA	NA	NA
p.Gly47Ter	G47*	nonsense	NA	NA	NA	NA	NA
p.Lys48Ser	K48S	missense	1.371131394	0.19265101	TRUE	-2.128615565	benign strong
p.Lys48Ala	K48A	missense	0.851831948	0.202737968	TRUE	-1.71050539	benign strong
p.Lys48Val	K48V	missense	1.241913361	0.421172917	TRUE	-2.051520229	benign strong
p.Lys48Arg	K48R	missense	1.41670053	0.534866549	TRUE	-2.130880285	benign strong
p.Lys48Asp	K48D	missense	1.339719281	0.081244439	TRUE	-2.12071692	benign strong
p.Lys48Phe	K48F	missense	NA	NA	NA	NA	NA
p.Lys48Thr	K48T	missense	1.592136833	0.29421824	TRUE	-1.925361199	benign strong
p.Lys48Ile	K48I	missense	1.342699819	0.132539577	TRUE	-2.121692133	benign strong
p.Lys48Leu	K48L	missense	1.301891497	0.174971314	TRUE	-2.101904259	benign strong
p.Lys48=	K48K	synonymous	1.291820994	0.591594316	TRUE	-2.096169343	benign strong
p.Lys48Gly	K48G	missense	NA	NA	NA	NA	NA
p.Lys48Tyr	K48Y	missense	1.396196629	0.132154055	TRUE	-2.130393509	benign strong
p.Lys48Asn	K48N	missense	0.965696401	0.392860199	TRUE	-1.810406684	benign strong
p.Lys48Cys	K48C	missense	NA	NA	NA	NA	NA
p.Lys48Pro	K48P	missense	1.409802066	0.449832771	TRUE	-2.131138741	benign strong
p.Lys48Glu	K48E	missense	NA	NA	NA	NA	NA
p.Lys48Met	K48M	missense	NA	NA	NA	NA	NA
p.Lys48Trp	K48W	missense	0.79756912	0.086914635	TRUE	-1.62113624	benign strong
p.Lys48His	K48H	missense	NA	NA	NA	NA	NA
p.Lys48Gln	K48Q	missense	1.413314916	0.365962375	TRUE	-2.131090595	benign strong
p.Lys48Ter	K48*	nonsense	-0.113519328	0.104917166	TRUE	2.072673883	pathogenic strong
p.Tyr49Ser	Y49S	missense	1.003374085	0.28421326	TRUE	-1.841575815	benign strong
p.Tyr49Ala	Y49A	missense	NA	NA	NA	NA	NA
p.Tyr49Val	Y49V	missense	0.956004761	0.098584736	TRUE	-1.807269541	benign strong
p.Tyr49Arg	Y49R	missense	0.545447685	0.192314479	FALSE	NA	NA
p.Tyr49Asp	Y49D	missense	0.130594912	0.346502716	TRUE	1.519144571	pathogenic strong
p.Tyr49Phe	Y49F	missense	1.123248024	0.298082883	TRUE	-1.945541185	benign strong
p.Tyr49Thr	Y49T	missense	NA	NA	NA	NA	NA
p.Tyr49Ile	Y49I	missense	1.236487529	0.127493731	TRUE	-2.046208756	benign strong
p.Tyr49Leu	Y49L	missense	0.851564763	0.223022669	TRUE	-1.710016064	benign strong
p.Tyr49Lys	Y49K	missense	NA	NA	NA	NA	NA
p.Tyr49Gly	Y49G	missense	NA	NA	NA	NA	NA
p.Tyr49=	Y49Y	synonymous	0.86023819	0.179057626	TRUE	-1.724987974	benign strong
p.Tyr49Asn	Y49N	missense	NA	NA	NA	NA	NA
p.Tyr49Cys	Y49C	missense	1.005795206	0.274647091	TRUE	-1.843574664	benign strong
p.Tyr49Pro	Y49P	missense	0.100834895	0.089338993	TRUE	1.55234832	pathogenic strong
p.Tyr49Glu	Y49E	missense	NA	NA	NA	NA	NA
p.Tyr49Met	Y49M	missense	1.218368114	0.816489055	FALSE	NA	NA
p.Tyr49Trp	Y49W	missense	1.014597702	0.095861453	TRUE	-1.850980341	benign strong
p.Tyr49His	Y49H	missense	1.112553279	0.48005495	TRUE	-1.937581957	benign strong
p.Tyr49Gln	Y49Q	missense	0.036703814	0.349702581	TRUE	1.619453744	pathogenic strong
p.Tyr49Ter	Y49*	nonsense	0.23939924	0.156984584	TRUE	1.471998523	pathogenic strong
p.Leu50Ser	L50S	missense	1.089776648	0.114650333	TRUE	-1.919181668	benign strong
p.Leu50Ala	L50A	missense	1.519099353	0.243114245	TRUE	-2.051495453	benign strong
p.Leu50Val	L50V	missense	0.845698755	0.192658906	TRUE	-1.699804782	benign strong
p.Leu50Arg	L50R	missense	1.474007613	0.326916858	TRUE	-2.103464475	benign strong
p.Leu50Asp	L50D	missense	1.393232638	0.385914145	TRUE	-2.130192249	benign strong
p.Leu50Phe	L50F	missense	NA	NA	NA	NA	NA
p.Leu50Thr	L50T	missense	1.287835044	0.230703557	TRUE	-2.093423654	benign strong
p.Leu50Ile	L50I	missense	1.61861698	0.099345134	TRUE	-1.866944891	benign strong
p.Leu50=	L50L	synonymous	0.871869674	0.190834665	TRUE	-1.742306545	benign strong
p.Leu50Lys	L50K	missense	NA	NA	NA	NA	NA
p.Leu50Gly	L50G	missense	0.949077376	0.238985531	TRUE	-1.80406923	benign strong
p.Leu50Tyr	L50Y	missense	NA	NA	NA	NA	NA
p.Leu50Asn	L50N	missense	NA	NA	NA	NA	NA
p.Leu50Cys	L50C	missense	1.40995767	0.203468025	TRUE	-2.131140273	benign strong
p.Leu50Pro	L50P	missense	0.950281414	0.222400504	TRUE	-1.804683656	benign strong
p.Leu50Glu	L50E	missense	NA	NA	NA	NA	NA
p.Leu50Met	L50M	missense	0.813790029	0.232383066	TRUE	-1.646975369	benign strong
p.Leu50Trp	L50W	missense	0.440017045	0.986005996	FALSE	NA	NA
p.Leu50His	L50H	missense	1.075117462	0.139520468	TRUE	-1.902974709	benign strong
p.Leu50Gln	L50Q	missense	NA	NA	NA	NA	NA
p.Leu50Ter	L50*	nonsense	0.421808113	0.106021505	FALSE	NA	NA
p.Met51Ser	M51S	missense	0.844023293	0.235719123	TRUE	-1.69712944	benign strong
p.Met51Ala	M51A	missense	1.450248712	0.598328057	TRUE	-2.119962668	benign strong
p.Met51Val	M51V	missense	0.724610848	0.337303768	FALSE	NA	NA
p.Met51Arg	M51R	missense	1.160064437	0.504060673	TRUE	-1.97921261	benign strong
p.Met51Asp	M51D	missense	NA	NA	NA	NA	NA
p.Met51Phe	M51F	missense	NA	NA	NA	NA	NA
p.Met51Thr	M51T	missense	1.207969432	0.373708599	TRUE	-2.0204342	benign strong
p.Met51Ile	M51I	missense	1.161876299	0.399719262	TRUE	-1.980868659	benign strong
p.Met51Leu	M51L	missense	0.806012555	0.148262107	TRUE	-1.634921031	benign strong
p.Met51Lys	M51K	missense	1.316602525	0.350012353	TRUE	-2.109384033	benign strong
p.Met51Gly	M51G	missense	1.095693686	0.090702158	TRUE	-1.924527427	benign strong
p.Met51Tyr	M51Y	missense	1.621820025	0.265316731	TRUE	-1.859451546	benign strong
p.Met51Asn	M51N	missense	NA	NA	NA	NA	NA
p.Met51Cys	M51C	missense	NA	NA	NA	NA	NA
p.Met51Pro	M51P	missense	1.655381323	0.350475875	TRUE	-1.776789706	benign strong
p.Met51Glu	M51E	missense	NA	NA	NA	NA	NA
p.Met51=	M51M	synonymous	NA	NA	NA	NA	NA
p.Met51Trp	M51W	missense	0.188580129	0.320036201	FALSE	NA	NA
p.Met51His	M51H	missense	1.683853798	0.322374989	TRUE	-1.678912942	benign strong
p.Met51Gln	M51Q	missense	1.662821136	0.16251765	TRUE	-1.753428273	benign strong
p.Met51Ter	M51*	nonsense	-0.102060537	0.284463884	TRUE	2.005288071	pathogenic strong
p.Gly52Ser	G52S	missense	1.532193563	0.266833741	TRUE	-2.031265342	benign strong
p.Gly52Ala	G52A	missense	0.893299474	0.161900688	TRUE	-1.76691631	benign strong
p.Gly52Val	G52V	missense	1.099358789	0.19141751	TRUE	-1.927484657	benign strong
p.Gly52Arg	G52R	missense	NA	NA	NA	NA	NA
p.Gly52Asp	G52D	missense	NA	NA	NA	NA	NA
p.Gly52Phe	G52F	missense	1.626110717	0.179162078	TRUE	-1.850207221	benign strong
p.Gly52Thr	G52T	missense	NA	NA	NA	NA	NA
p.Gly52Ile	G52I	missense	1.641404163	0.199653807	TRUE	-1.814979518	benign strong
p.Gly52Leu	G52L	missense	1.368591273	0.217857064	TRUE	-2.128115765	benign strong
p.Gly52Lys	G52K	missense	NA	NA	NA	NA	NA
p.Gly52=	G52G	synonymous	0.990318689	0.289640719	TRUE	-1.828841016	benign strong
p.Gly52Tyr	G52Y	missense	NA	NA	NA	NA	NA
p.Gly52Asn	G52N	missense	NA	NA	NA	NA	NA
p.Gly52Cys	G52C	missense	1.48948158	0.162530703	TRUE	-2.088414306	benign strong
p.Gly52Pro	G52P	missense	NA	NA	NA	NA	NA
p.Gly52Glu	G52E	missense	NA	NA	NA	NA	NA
p.Gly52Met	G52M	missense	-0.407457503	0.214548756	TRUE	1.709430144	pathogenic strong
p.Gly52Trp	G52W	missense	NA	NA	NA	NA	NA
p.Gly52His	G52H	missense	NA	NA	NA	NA	NA
p.Gly52Gln	G52Q	missense	NA	NA	NA	NA	NA
p.Gly52Ter	G52*	nonsense	NA	NA	NA	NA	NA
p.Asp53Ser	D53S	missense	1.509511169	0.237725389	TRUE	-2.064980275	benign strong
p.Asp53Ala	D53A	missense	1.073230869	0.1183414	TRUE	-1.901018104	benign strong
p.Asp53Val	D53V	missense	0.606103242	0.096153684	TRUE	-1.143401857	benign supporting
p.Asp53Arg	D53R	missense	1.583436425	0.257761545	TRUE	-1.944541483	benign strong
p.Asp53=	D53D	synonymous	1.496039168	0.468401272	TRUE	-2.081245816	benign strong
p.Asp53Phe	D53F	missense	NA	NA	NA	NA	NA
p.Asp53Thr	D53T	missense	NA	NA	NA	NA	NA
p.Asp53Ile	D53I	missense	NA	NA	NA	NA	NA
p.Asp53Leu	D53L	missense	0.555476786	0.210793969	FALSE	NA	NA
p.Asp53Lys	D53K	missense	NA	NA	NA	NA	NA
p.Asp53Gly	D53G	missense	0.725882134	0.139013979	TRUE	-1.481171043	benign strong
p.Asp53Tyr	D53Y	missense	1.382147224	0.103639679	TRUE	-2.130015293	benign strong
p.Asp53Asn	D53N	missense	NA	NA	NA	NA	NA
p.Asp53Cys	D53C	missense	1.101232461	0.301073932	TRUE	-1.929066909	benign strong
p.Asp53Pro	D53P	missense	1.521630067	0.362100293	TRUE	-2.047620565	benign strong
p.Asp53Glu	D53E	missense	0.778543762	0.309443422	FALSE	NA	NA
p.Asp53Met	D53M	missense	0.482732971	0.204126747	FALSE	NA	NA
p.Asp53Trp	D53W	missense	0.204309674	0.08206834	TRUE	1.471934774	pathogenic strong
p.Asp53His	D53H	missense	1.23463076	0.177203134	TRUE	-2.044566068	benign strong
p.Asp53Gln	D53Q	missense	NA	NA	NA	NA	NA
p.Asp53Ter	D53*	nonsense	-0.017753471	0.106963444	TRUE	1.721068472	pathogenic strong
p.Leu54Ser	L54S	missense	1.197460407	0.214199388	TRUE	-2.010704893	benign strong
p.Leu54Ala	L54A	missense	0.975490532	0.288020638	TRUE	-1.814683827	benign strong
p.Leu54Val	L54V	missense	0.645056077	0.143776824	TRUE	-1.286414611	benign strong
p.Leu54Arg	L54R	missense	0.812276733	0.086995321	TRUE	-1.644508351	benign strong
p.Leu54Asp	L54D	missense	1.144862388	0.349987125	TRUE	-1.963823012	benign strong
p.Leu54Phe	L54F	missense	0.989567728	0.077794727	TRUE	-1.828033637	benign strong
p.Leu54Thr	L54T	missense	1.467332844	0.226360538	TRUE	-2.10883718	benign strong
p.Leu54Ile	L54I	missense	0.710042912	0.186814516	TRUE	-1.445085278	benign strong
p.Leu54=	L54L	synonymous	0.862379849	0.145213158	TRUE	-1.728405633	benign strong
p.Leu54Lys	L54K	missense	1.614606068	0.233757183	TRUE	-1.875914899	benign strong
p.Leu54Gly	L54G	missense	1.221869446	0.409678067	TRUE	-2.033787211	benign strong
p.Leu54Tyr	L54Y	missense	1.472247303	0.194451146	TRUE	-2.104951009	benign strong
p.Leu54Asn	L54N	missense	1.63905607	0.180762263	TRUE	-1.820753097	benign strong
p.Leu54Cys	L54C	missense	NA	NA	NA	NA	NA
p.Leu54Pro	L54P	missense	1.211618411	0.185196627	TRUE	-2.023942334	benign strong
p.Leu54Glu	L54E	missense	NA	NA	NA	NA	NA
p.Leu54Met	L54M	missense	1.103950581	0.190043195	TRUE	-1.931333519	benign strong
p.Leu54Trp	L54W	missense	0.575408037	0.082630816	FALSE	NA	NA
p.Leu54His	L54H	missense	1.152448171	0.191307243	TRUE	-1.971573226	benign strong
p.Leu54Gln	L54Q	missense	NA	NA	NA	NA	NA
p.Leu54Ter	L54*	nonsense	0.227683414	0.093024871	TRUE	1.466958935	pathogenic strong
p.Leu55Ser	L55S	missense	0.692549869	0.140922568	TRUE	-1.401007172	benign strong
p.Leu55Ala	L55A	missense	0.121999991	0.290233517	TRUE	1.52928324	pathogenic strong
p.Leu55Val	L55V	missense	0.736574795	0.112200566	TRUE	-1.504735749	benign strong
p.Leu55Arg	L55R	missense	1.209466683	0.108449904	TRUE	-2.021876104	benign strong
p.Leu55Asp	L55D	missense	1.31440555	0.682660528	TRUE	-2.108087818	benign strong
p.Leu55Phe	L55F	missense	-0.180765254	0.149850085	TRUE	2.159245219	pathogenic strong
p.Leu55Thr	L55T	missense	NA	NA	NA	NA	NA
p.Leu55Ile	L55I	missense	1.392205814	0.334966115	TRUE	-2.130212315	benign strong
p.Leu55=	L55L	synonymous	1.122023153	0.112141406	TRUE	-1.944675332	benign strong
p.Leu55Lys	L55K	missense	NA	NA	NA	NA	NA
p.Leu55Gly	L55G	missense	1.531290133	0.227782314	TRUE	-2.032595943	benign strong
p.Leu55Tyr	L55Y	missense	NA	NA	NA	NA	NA
p.Leu55Asn	L55N	missense	NA	NA	NA	NA	NA
p.Leu55Cys	L55C	missense	1.433370578	0.515197411	TRUE	-2.127484594	benign strong
p.Leu55Pro	L55P	missense	1.230885071	0.386857202	TRUE	-2.041318533	benign strong
p.Leu55Glu	L55E	missense	NA	NA	NA	NA	NA
p.Leu55Met	L55M	missense	0.937611236	0.189302179	TRUE	-1.798519085	benign strong
p.Leu55Trp	L55W	missense	0.490875246	0.125968568	FALSE	NA	NA
p.Leu55His	L55H	missense	1.433762633	0.473085771	TRUE	-2.12735708	benign strong
p.Leu55Gln	L55Q	missense	1.591691449	0.435404937	TRUE	-1.926349662	benign strong
p.Leu55Ter	L55*	nonsense	0.384256903	0.316125789	FALSE	NA	NA
p.Gly56Ser	G56S	missense	0.788081649	0.123184267	TRUE	-1.605484217	benign strong
p.Gly56Ala	G56A	missense	0.837853085	0.097306558	TRUE	-1.68734995	benign strong
p.Gly56Val	G56V	missense	0.273081798	0.080260566	TRUE	1.491827785	pathogenic strong
p.Gly56Arg	G56R	missense	0.135644189	0.091613721	TRUE	1.514995713	pathogenic strong
p.Gly56Asp	G56D	missense	NA	NA	NA	NA	NA
p.Gly56Phe	G56F	missense	0.170983352	0.079540198	TRUE	1.488454906	pathogenic strong
p.Gly56Thr	G56T	missense	0.230759942	0.096453527	TRUE	1.468214292	pathogenic strong
p.Gly56Ile	G56I	missense	0.187801127	0.090652669	TRUE	1.476933857	pathogenic strong
p.Gly56Leu	G56L	missense	0.358874011	0.093769789	TRUE	1.611788222	pathogenic strong
p.Gly56Lys	G56K	missense	NA	NA	NA	NA	NA
p.Gly56=	G56G	synonymous	0.696306974	0.085909371	TRUE	-1.410882339	benign strong
p.Gly56Tyr	G56Y	missense	-0.101521384	0.093944719	TRUE	2.002407305	pathogenic strong
p.Gly56Asn	G56N	missense	NA	NA	NA	NA	NA
p.Gly56Cys	G56C	missense	0.474725407	0.148897341	FALSE	NA	NA
p.Gly56Pro	G56P	missense	0.135589147	0.092478074	TRUE	1.515032867	pathogenic strong
p.Gly56Glu	G56E	missense	1.13316979	0.097662843	TRUE	-1.953593783	benign strong
p.Gly56Met	G56M	missense	1.001184599	0.092619173	TRUE	-1.839672605	benign strong
p.Gly56Trp	G56W	missense	-0.159133416	0.135997989	TRUE	2.173125902	pathogenic strong
p.Gly56His	G56H	missense	0.095316838	0.248569827	TRUE	1.558022476	pathogenic strong
p.Gly56Gln	G56Q	missense	-0.094721448	0.157235652	TRUE	1.967900352	pathogenic strong
p.Gly56Ter	G56*	nonsense	0.034120672	0.087019855	TRUE	1.624291298	pathogenic strong
p.Glu57Ser	E57S	missense	1.173128267	0.347005204	TRUE	-1.990465347	benign strong
p.Glu57Ala	E57A	missense	1.150492304	0.126056957	TRUE	-1.969431263	benign strong
p.Glu57Val	E57V	missense	0.968258935	0.166646988	TRUE	-1.810978776	benign strong
p.Glu57Arg	E57R	missense	1.132154253	0.166040975	TRUE	-1.952825487	benign strong
p.Glu57Asp	E57D	missense	0.892577175	0.151481399	TRUE	-1.766228227	benign strong
p.Glu57Phe	E57F	missense	0.821394065	0.094116738	TRUE	-1.660070174	benign strong
p.Glu57Thr	E57T	missense	1.689226737	0.293197801	TRUE	-1.658147382	benign strong
p.Glu57Ile	E57I	missense	1.150834791	0.090035931	TRUE	-1.969810851	benign strong
p.Glu57Leu	E57L	missense	0.945567905	0.285699499	TRUE	-1.802309539	benign strong
p.Glu57Lys	E57K	missense	1.124659677	0.741235128	FALSE	NA	NA
p.Glu57Gly	E57G	missense	1.084181092	0.348734814	TRUE	-1.913456563	benign strong
p.Glu57Tyr	E57Y	missense	0.949667579	0.386257111	TRUE	-1.804373493	benign strong
p.Glu57Asn	E57N	missense	NA	NA	NA	NA	NA
p.Glu57Cys	E57C	missense	NA	NA	NA	NA	NA
p.Glu57Pro	E57P	missense	1.623081059	0.318688706	TRUE	-1.856770999	benign strong
p.Glu57=	E57E	synonymous	0.960324163	0.400042927	TRUE	-1.80885894	benign strong
p.Glu57Met	E57M	missense	1.264369159	0.17256347	TRUE	-2.074976974	benign strong
p.Glu57Trp	E57W	missense	0.872511088	0.077329026	TRUE	-1.743175695	benign strong
p.Glu57His	E57H	missense	1.528468697	0.343620532	TRUE	-2.037065477	benign strong
p.Glu57Gln	E57Q	missense	1.060596503	0.229834759	TRUE	-1.888249178	benign strong
p.Glu57Ter	E57*	nonsense	0.01537005	0.097269533	TRUE	1.658933345	pathogenic strong
p.Gly58Ser	G58S	missense	0.98797198	0.36526725	TRUE	-1.826473057	benign strong
p.Gly58Ala	G58A	missense	0.935278565	0.286268469	TRUE	-1.797208834	benign strong
p.Gly58Val	G58V	missense	-0.307937491	0.081361622	TRUE	1.970838461	pathogenic strong
p.Gly58Arg	G58R	missense	-0.318111408	0.102017823	TRUE	1.950749238	pathogenic strong
p.Gly58Asp	G58D	missense	NA	NA	NA	NA	NA
p.Gly58Phe	G58F	missense	0.012254602	0.09053458	TRUE	1.664660849	pathogenic strong
p.Gly58Thr	G58T	missense	NA	NA	NA	NA	NA
p.Gly58Ile	G58I	missense	-0.159006898	0.105205301	TRUE	2.173191116	pathogenic strong
p.Gly58Leu	G58L	missense	-0.188091953	0.094723528	TRUE	2.153258539	pathogenic strong
p.Gly58Lys	G58K	missense	NA	NA	NA	NA	NA
p.Gly58=	G58G	synonymous	0.506891958	0.142746675	FALSE	NA	NA
p.Gly58Tyr	G58Y	missense	-0.201493855	0.095963384	TRUE	2.140495327	pathogenic strong
p.Gly58Asn	G58N	missense	0.558780481	0.289654817	FALSE	NA	NA
p.Gly58Cys	G58C	missense	0.373730523	0.095098011	TRUE	1.597534832	pathogenic strong
p.Gly58Pro	G58P	missense	0.174022279	0.092908635	TRUE	1.485847381	pathogenic strong
p.Gly58Glu	G58E	missense	1.038932002	0.227128224	TRUE	-1.868435228	benign strong
p.Gly58Met	G58M	missense	0.219259476	0.094302087	TRUE	1.466775323	pathogenic strong
p.Gly58Trp	G58W	missense	0.239901568	0.092250356	TRUE	1.472231274	pathogenic strong
p.Gly58His	G58H	missense	NA	NA	NA	NA	NA
p.Gly58Gln	G58Q	missense	NA	NA	NA	NA	NA
p.Gly58Ter	G58*	nonsense	0.191372198	0.102731128	TRUE	1.475903118	pathogenic strong
p.Ser59=	S59S	synonymous	1.188680622	0.315597212	TRUE	-2.003192573	benign strong
p.Ser59Ala	S59A	missense	1.18892827	0.201458416	TRUE	-2.003399461	benign strong
p.Ser59Val	S59V	missense	1.545534945	0.224205385	TRUE	-2.012566636	benign strong
p.Ser59Arg	S59R	missense	1.502839823	0.312081756	TRUE	-2.073306478	benign strong
p.Ser59Asp	S59D	missense	0.93734924	0.588430043	FALSE	NA	NA
p.Ser59Phe	S59F	missense	0.672246728	0.244396652	FALSE	NA	NA
p.Ser59Thr	S59T	missense	1.320341926	0.641035914	TRUE	-2.111596388	benign strong
p.Ser59Ile	S59I	missense	1.30529225	0.415676633	TRUE	-2.103644307	benign strong
p.Ser59Leu	S59L	missense	1.562026106	0.323321592	TRUE	-1.986028563	benign strong
p.Ser59Lys	S59K	missense	NA	NA	NA	NA	NA
p.Ser59Gly	S59G	missense	1.653938784	0.344928098	TRUE	-1.781058351	benign strong
p.Ser59Tyr	S59Y	missense	NA	NA	NA	NA	NA
p.Ser59Asn	S59N	missense	1.449100049	0.202957068	TRUE	-2.120608608	benign strong
p.Ser59Cys	S59C	missense	0.951532747	0.267526818	TRUE	-1.805296148	benign strong
p.Ser59Pro	S59P	missense	NA	NA	NA	NA	NA
p.Ser59Glu	S59E	missense	1.416596269	0.177904909	TRUE	-2.130889164	benign strong
p.Ser59Met	S59M	missense	NA	NA	NA	NA	NA
p.Ser59Trp	S59W	missense	0.718777827	0.104583251	TRUE	-1.46588994	benign strong
p.Ser59His	S59H	missense	1.090978033	0.583260544	TRUE	-1.920325115	benign strong
p.Ser59Gln	S59Q	missense	1.634545113	0.188078981	TRUE	-1.831377865	benign strong
p.Ser59Ter	S59*	nonsense	0.061644873	0.098680372	TRUE	1.590925147	pathogenic strong
p.Tyr60Ser	Y60S	missense	1.482537761	0.246013141	TRUE	-2.095533801	benign strong
p.Tyr60Ala	Y60A	missense	NA	NA	NA	NA	NA
p.Tyr60Val	Y60V	missense	0.69432386	0.198585466	FALSE	NA	NA
p.Tyr60Arg	Y60R	missense	1.514104986	0.412461705	TRUE	-2.058750284	benign strong
p.Tyr60Asp	Y60D	missense	NA	NA	NA	NA	NA
p.Tyr60Phe	Y60F	missense	NA	NA	NA	NA	NA
p.Tyr60Thr	Y60T	missense	NA	NA	NA	NA	NA
p.Tyr60Ile	Y60I	missense	1.226999524	0.297010846	TRUE	-2.038144945	benign strong
p.Tyr60Leu	Y60L	missense	0.748155348	0.287701433	FALSE	NA	NA
p.Tyr60Lys	Y60K	missense	NA	NA	NA	NA	NA
p.Tyr60Gly	Y60G	missense	NA	NA	NA	NA	NA
p.Tyr60=	Y60Y	synonymous	NA	NA	NA	NA	NA
p.Tyr60Asn	Y60N	missense	0.67414838	0.254823337	FALSE	NA	NA
p.Tyr60Cys	Y60C	missense	0.482201043	0.080463479	FALSE	NA	NA
p.Tyr60Pro	Y60P	missense	NA	NA	NA	NA	NA
p.Tyr60Glu	Y60E	missense	NA	NA	NA	NA	NA
p.Tyr60Met	Y60M	missense	1.642724374	0.170545543	TRUE	-1.811657347	benign strong
p.Tyr60Trp	Y60W	missense	1.576336976	0.148240992	TRUE	-1.959420596	benign strong
p.Tyr60His	Y60H	missense	NA	NA	NA	NA	NA
p.Tyr60Gln	Y60Q	missense	NA	NA	NA	NA	NA
p.Tyr60Ter	Y60*	nonsense	0.114703006	0.114988602	TRUE	1.537505923	pathogenic strong
p.Gly61Ser	G61S	missense	0.91641165	0.131501533	TRUE	-1.786308765	benign strong
p.Gly61Ala	G61A	missense	1.348819232	0.318842374	TRUE	-2.123491448	benign strong
p.Gly61Val	G61V	missense	0.688201257	0.095735105	TRUE	-1.391407015	benign strong
p.Gly61Arg	G61R	missense	0.215552049	0.135562852	TRUE	1.468122656	pathogenic strong
p.Gly61Asp	G61D	missense	NA	NA	NA	NA	NA
p.Gly61Phe	G61F	missense	NA	NA	NA	NA	NA
p.Gly61Thr	G61T	missense	NA	NA	NA	NA	NA
p.Gly61Ile	G61I	missense	NA	NA	NA	NA	NA
p.Gly61Leu	G61L	missense	0.587878168	0.267599637	FALSE	NA	NA
p.Gly61Lys	G61K	missense	NA	NA	NA	NA	NA
p.Gly61=	G61G	synonymous	0.510427779	0.196346386	FALSE	NA	NA
p.Gly61Tyr	G61Y	missense	0.110248831	0.085597424	TRUE	1.54237528	pathogenic strong
p.Gly61Asn	G61N	missense	NA	NA	NA	NA	NA
p.Gly61Cys	G61C	missense	1.131552161	0.096930215	TRUE	-1.952360709	benign strong
p.Gly61Pro	G61P	missense	0.916446092	0.260473487	TRUE	-1.786333576	benign strong
p.Gly61Glu	G61E	missense	0.19497675	0.235155401	TRUE	1.47483624	pathogenic strong
p.Gly61Met	G61M	missense	0.091567991	0.085201007	TRUE	1.561816132	pathogenic strong
p.Gly61Trp	G61W	missense	0.247899492	0.097100523	TRUE	1.476148247	pathogenic strong
p.Gly61His	G61H	missense	1.414830537	0.348827477	TRUE	-2.131016347	benign strong
p.Gly61Gln	G61Q	missense	0.913186368	0.409745996	TRUE	-1.783895253	benign strong
p.Gly61Ter	G61*	nonsense	1.193864453	0.603803678	TRUE	-2.007794775	benign strong
p.Lys62Ser	K62S	missense	1.394708031	0.316981054	TRUE	-2.130308509	benign strong
p.Lys62Ala	K62A	missense	1.700257748	0.30577482	TRUE	-1.61372992	benign strong
p.Lys62Val	K62V	missense	1.609715225	0.195097648	TRUE	-1.886257497	benign strong
p.Lys62Arg	K62R	missense	1.605788863	0.36475833	TRUE	-1.894176503	benign strong
p.Lys62Asp	K62D	missense	1.607676897	0.200238307	TRUE	-1.890383624	benign strong
p.Lys62Phe	K62F	missense	NA	NA	NA	NA	NA
p.Lys62Thr	K62T	missense	1.696094638	0.363193677	TRUE	-1.630630064	benign strong
p.Lys62Ile	K62I	missense	1.349737151	0.514666681	TRUE	-2.123821184	benign strong
p.Lys62Leu	K62L	missense	1.348522655	0.206764251	TRUE	-2.123382023	benign strong
p.Lys62=	K62K	synonymous	0.174647133	0.592214404	FALSE	NA	NA
p.Lys62Gly	K62G	missense	1.23421748	0.670539389	TRUE	-2.04421531	benign strong
p.Lys62Tyr	K62Y	missense	1.313931754	0.487291357	TRUE	-2.107835969	benign strong
p.Lys62Asn	K62N	missense	1.595403423	0.600123206	TRUE	-1.917936984	benign strong
p.Lys62Cys	K62C	missense	1.402931895	0.353271993	TRUE	-2.13074578	benign strong
p.Lys62Pro	K62P	missense	NA	NA	NA	NA	NA
p.Lys62Glu	K62E	missense	NA	NA	NA	NA	NA
p.Lys62Met	K62M	missense	NA	NA	NA	NA	NA
p.Lys62Trp	K62W	missense	1.381733523	0.4299177	TRUE	-2.129975472	benign strong
p.Lys62His	K62H	missense	NA	NA	NA	NA	NA
p.Lys62Gln	K62Q	missense	1.562869754	0.212056465	TRUE	-1.9845933	benign strong
p.Lys62Ter	K62*	nonsense	-0.000335084	0.334948063	TRUE	1.68793802	pathogenic strong
p.Val63Ser	V63S	missense	1.269224976	0.22658933	TRUE	-2.079531237	benign strong
p.Val63Ala	V63A	missense	NA	NA	NA	NA	NA
p.Val63=	V63V	synonymous	0.907147714	0.124213654	TRUE	-1.778889759	benign strong
p.Val63Arg	V63R	missense	-0.056583753	0.154697088	TRUE	1.816624844	pathogenic strong
p.Val63Asp	V63D	missense	-0.04400379	0.096648706	TRUE	1.777901165	pathogenic strong
p.Val63Phe	V63F	missense	NA	NA	NA	NA	NA
p.Val63Thr	V63T	missense	NA	NA	NA	NA	NA
p.Val63Ile	V63I	missense	1.451180923	0.265623434	TRUE	-2.11942376	benign strong
p.Val63Leu	V63L	missense	0.457823487	0.098508939	FALSE	NA	NA
p.Val63Lys	V63K	missense	NA	NA	NA	NA	NA
p.Val63Gly	V63G	missense	0.710947469	0.206996988	TRUE	-1.447350237	benign strong
p.Val63Tyr	V63Y	missense	NA	NA	NA	NA	NA
p.Val63Asn	V63N	missense	1.143859502	0.096807419	TRUE	-1.962815035	benign strong
p.Val63Cys	V63C	missense	1.404117047	0.539064483	TRUE	-2.130849748	benign strong
p.Val63Pro	V63P	missense	NA	NA	NA	NA	NA
p.Val63Glu	V63E	missense	0.189402101	0.406762538	FALSE	NA	NA
p.Val63Met	V63M	missense	0.801740437	0.226018018	TRUE	-1.628147285	benign strong
p.Val63Trp	V63W	missense	0.212753237	0.094945481	TRUE	1.469108351	pathogenic strong
p.Val63His	V63H	missense	NA	NA	NA	NA	NA
p.Val63Gln	V63Q	missense	0.450984227	0.379003506	FALSE	NA	NA
p.Val63Ter	V63*	nonsense	0.163327832	0.096784166	TRUE	1.494752672	pathogenic strong
p.Lys64Ser	K64S	missense	1.52564742	0.190390716	TRUE	-2.041515285	benign strong
p.Lys64Ala	K64A	missense	1.5911745	0.306486448	TRUE	-1.927489926	benign strong
p.Lys64Val	K64V	missense	1.378738057	0.194079697	TRUE	-2.129612219	benign strong
p.Lys64Arg	K64R	missense	1.395450545	0.1652229	TRUE	-2.130354961	benign strong
p.Lys64Asp	K64D	missense	NA	NA	NA	NA	NA
p.Lys64Phe	K64F	missense	NA	NA	NA	NA	NA
p.Lys64Thr	K64T	missense	1.077752674	0.101499487	TRUE	-1.906042173	benign strong
p.Lys64Ile	K64I	missense	NA	NA	NA	NA	NA
p.Lys64Leu	K64L	missense	1.538854696	0.256682353	TRUE	-2.022171931	benign strong
p.Lys64=	K64K	synonymous	1.476924016	0.688477545	TRUE	-2.100889925	benign strong
p.Lys64Gly	K64G	missense	0.435919547	0.292915143	FALSE	NA	NA
p.Lys64Tyr	K64Y	missense	1.394347644	0.385517012	TRUE	-2.130283053	benign strong
p.Lys64Asn	K64N	missense	0.930210806	0.155463767	TRUE	-1.794665229	benign strong
p.Lys64Cys	K64C	missense	0.812940247	0.529285455	FALSE	NA	NA
p.Lys64Pro	K64P	missense	0.931069368	0.207184316	TRUE	-1.795082244	benign strong
p.Lys64Glu	K64E	missense	NA	NA	NA	NA	NA
p.Lys64Met	K64M	missense	NA	NA	NA	NA	NA
p.Lys64Trp	K64W	missense	1.387449526	0.157865583	TRUE	-2.130303687	benign strong
p.Lys64His	K64H	missense	NA	NA	NA	NA	NA
p.Lys64Gln	K64Q	missense	1.57842891	0.256869523	TRUE	-1.9551036	benign strong
p.Lys64Ter	K64*	nonsense	-0.751439017	0.160507657	TRUE	0	indeterminate
p.Glu65Ser	E65S	missense	1.54674995	0.18930222	TRUE	-2.01079252	benign strong
p.Glu65Ala	E65A	missense	NA	NA	NA	NA	NA
p.Glu65Val	E65V	missense	0.733566396	0.148674358	TRUE	-1.497333767	benign strong
p.Glu65Arg	E65R	missense	0.845612451	0.09848654	TRUE	-1.699651921	benign strong
p.Glu65Asp	E65D	missense	1.335226531	0.371674279	TRUE	-2.118975917	benign strong
p.Glu65Phe	E65F	missense	1.216598684	0.148979759	TRUE	-2.028767529	benign strong
p.Glu65Thr	E65T	missense	NA	NA	NA	NA	NA
p.Glu65Ile	E65I	missense	0.755692727	0.378546665	FALSE	NA	NA
p.Glu65Leu	E65L	missense	0.50046904	0.27672977	FALSE	NA	NA
p.Glu65Lys	E65K	missense	NA	NA	NA	NA	NA
p.Glu65Gly	E65G	missense	0.154010566	0.087099924	TRUE	1.501958677	pathogenic strong
p.Glu65Tyr	E65Y	missense	1.048076858	0.095421914	TRUE	-1.875551176	benign strong
p.Glu65Asn	E65N	missense	1.060397147	0.144303468	TRUE	-1.888038014	benign strong
p.Glu65Cys	E65C	missense	1.066978897	0.12422303	TRUE	-1.894562086	benign strong
p.Glu65Pro	E65P	missense	0.656883656	0.323119897	FALSE	NA	NA
p.Glu65=	E65E	synonymous	1.035315371	0.422072506	TRUE	-1.865840347	benign strong
p.Glu65Met	E65M	missense	0.456549726	0.07826035	FALSE	NA	NA
p.Glu65Trp	E65W	missense	1.362211936	0.11554459	TRUE	-2.126975689	benign strong
p.Glu65His	E65H	missense	1.36463773	0.209221708	TRUE	-2.127395171	benign strong
p.Glu65Gln	E65Q	missense	1.177055598	0.515040232	TRUE	-1.993476583	benign strong
p.Glu65Ter	E65*	nonsense	NA	NA	NA	NA	NA
p.Val66Ser	V66S	missense	0.975373907	0.12798346	TRUE	-1.814616156	benign strong
p.Val66Ala	V66A	missense	1.399259966	0.092028488	TRUE	-2.130545332	benign strong
p.Val66=	V66V	synonymous	0.844058184	0.116609002	TRUE	-1.697185074	benign strong
p.Val66Arg	V66R	missense	-0.045468367	0.096681698	TRUE	1.781824164	pathogenic strong
p.Val66Asp	V66D	missense	0.067894362	0.164799215	TRUE	1.5849592	pathogenic strong
p.Val66Phe	V66F	missense	0.60763587	0.088890749	TRUE	-1.150722244	benign supporting
p.Val66Thr	V66T	missense	1.123838291	0.321813651	TRUE	-1.945948662	benign strong
p.Val66Ile	V66I	missense	0.556547585	1.06031095	FALSE	NA	NA
p.Val66Leu	V66L	missense	1.104554628	0.109790844	TRUE	-1.931817895	benign strong
p.Val66Lys	V66K	missense	1.396789927	0.370376189	TRUE	-2.130418349	benign strong
p.Val66Gly	V66G	missense	0.814088863	0.16904325	TRUE	-1.647456397	benign strong
p.Val66Tyr	V66Y	missense	1.119203746	0.382252765	TRUE	-1.942577463	benign strong
p.Val66Asn	V66N	missense	0.393420057	0.23703079	FALSE	NA	NA
p.Val66Cys	V66C	missense	1.460638859	0.316489739	TRUE	-2.113519471	benign strong
p.Val66Pro	V66P	missense	0.219406444	0.114689945	TRUE	1.466720886	pathogenic strong
p.Val66Glu	V66E	missense	0.082851181	0.362351741	TRUE	1.570476737	pathogenic strong
p.Val66Met	V66M	missense	-0.068911257	0.322091814	TRUE	1.85972973	pathogenic strong
p.Val66Trp	V66W	missense	0.6200535	0.188198201	FALSE	NA	NA
p.Val66His	V66H	missense	1.366301373	0.185805565	TRUE	-2.1277012	benign strong
p.Val66Gln	V66Q	missense	1.080199156	0.412174758	TRUE	-1.908971883	benign strong
p.Val66Ter	V66*	nonsense	-0.213533644	0.080480668	TRUE	2.126887099	pathogenic strong
p.Leu67Ser	L67S	missense	NA	NA	NA	NA	NA
p.Leu67Ala	L67A	missense	0.9236296	0.774206597	FALSE	NA	NA
p.Leu67Val	L67V	missense	0.884502892	0.106500823	TRUE	-1.757885296	benign strong
p.Leu67Arg	L67R	missense	0.719378579	0.450909169	FALSE	NA	NA
p.Leu67Asp	L67D	missense	0.672064193	0.32495344	FALSE	NA	NA
p.Leu67Phe	L67F	missense	NA	NA	NA	NA	NA
p.Leu67Thr	L67T	missense	0.529552103	0.095321707	FALSE	NA	NA
p.Leu67Ile	L67I	missense	NA	NA	NA	NA	NA
p.Leu67=	L67L	synonymous	1.172491295	0.321344705	TRUE	-1.989950786	benign strong
p.Leu67Lys	L67K	missense	NA	NA	NA	NA	NA
p.Leu67Gly	L67G	missense	0.724880326	0.168815528	TRUE	-1.479099547	benign strong
p.Leu67Tyr	L67Y	missense	0.0744241	0.310712198	TRUE	1.578681722	pathogenic strong
p.Leu67Asn	L67N	missense	NA	NA	NA	NA	NA
p.Leu67Cys	L67C	missense	NA	NA	NA	NA	NA
p.Leu67Pro	L67P	missense	0.042069319	0.099118878	TRUE	1.610833233	pathogenic strong
p.Leu67Glu	L67E	missense	NA	NA	NA	NA	NA
p.Leu67Met	L67M	missense	NA	NA	NA	NA	NA
p.Leu67Trp	L67W	missense	0.674964797	0.079532174	TRUE	-1.363224441	benign strong
p.Leu67His	L67H	missense	0.361030941	0.408505137	FALSE	NA	NA
p.Leu67Gln	L67Q	missense	NA	NA	NA	NA	NA
p.Leu67Ter	L67*	nonsense	-0.177700134	0.096465035	TRUE	2.161551039	pathogenic strong
p.Asp68Ser	D68S	missense	1.289184147	0.272449445	TRUE	-2.09438374	benign strong
p.Asp68Ala	D68A	missense	0.845911701	0.479283452	FALSE	NA	NA
p.Asp68Val	D68V	missense	0.366161855	0.102421879	TRUE	1.605126745	pathogenic strong
p.Asp68Arg	D68R	missense	1.069694769	0.206020666	TRUE	-1.8971387	benign strong
p.Asp68=	D68D	synonymous	NA	NA	NA	NA	NA
p.Asp68Phe	D68F	missense	NA	NA	NA	NA	NA
p.Asp68Thr	D68T	missense	NA	NA	NA	NA	NA
p.Asp68Ile	D68I	missense	NA	NA	NA	NA	NA
p.Asp68Leu	D68L	missense	0.441251345	0.137443645	FALSE	NA	NA
p.Asp68Lys	D68K	missense	NA	NA	NA	NA	NA
p.Asp68Gly	D68G	missense	1.082458383	0.451549867	TRUE	-1.911558986	benign strong
p.Asp68Tyr	D68Y	missense	-0.079933859	0.080903453	TRUE	1.902333379	pathogenic strong
p.Asp68Asn	D68N	missense	1.313241201	0.803958006	TRUE	-2.107461955	benign strong
p.Asp68Cys	D68C	missense	NA	NA	NA	NA	NA
p.Asp68Pro	D68P	missense	1.077789207	0.1224044	TRUE	-1.906086913	benign strong
p.Asp68Glu	D68E	missense	NA	NA	NA	NA	NA
p.Asp68Met	D68M	missense	NA	NA	NA	NA	NA
p.Asp68Trp	D68W	missense	0.944416907	0.165305967	TRUE	-1.801825504	benign strong
p.Asp68His	D68H	missense	NA	NA	NA	NA	NA
p.Asp68Gln	D68Q	missense	0.949039723	0.480743454	FALSE	NA	NA
p.Asp68Ter	D68*	nonsense	NA	NA	NA	NA	NA
p.Ser69=	S69S	synonymous	0.972137332	0.09683879	TRUE	-1.812649818	benign strong
p.Ser69Ala	S69A	missense	1.137990489	0.159615091	TRUE	-1.95719572	benign strong
p.Ser69Val	S69V	missense	0.643657693	0.161620201	FALSE	NA	NA
p.Ser69Arg	S69R	missense	1.100133611	0.437920274	TRUE	-1.928109848	benign strong
p.Ser69Asp	S69D	missense	NA	NA	NA	NA	NA
p.Ser69Phe	S69F	missense	NA	NA	NA	NA	NA
p.Ser69Thr	S69T	missense	NA	NA	NA	NA	NA
p.Ser69Ile	S69I	missense	NA	NA	NA	NA	NA
p.Ser69Leu	S69L	missense	1.237664212	0.163471379	TRUE	-2.047280579	benign strong
p.Ser69Lys	S69K	missense	1.31432116	0.083763358	TRUE	-2.108043244	benign strong
p.Ser69Gly	S69G	missense	1.686535619	0.276574424	TRUE	-1.668750132	benign strong
p.Ser69Tyr	S69Y	missense	NA	NA	NA	NA	NA
p.Ser69Asn	S69N	missense	NA	NA	NA	NA	NA
p.Ser69Cys	S69C	missense	NA	NA	NA	NA	NA
p.Ser69Pro	S69P	missense	1.039430447	0.152586805	TRUE	-1.868823661	benign strong
p.Ser69Glu	S69E	missense	1.226356883	0.091168751	TRUE	-2.037627047	benign strong
p.Ser69Met	S69M	missense	0.688786806	0.104538192	TRUE	-1.392549015	benign strong
p.Ser69Trp	S69W	missense	0.118047931	0.083742285	TRUE	1.53377671	pathogenic strong
p.Ser69His	S69H	missense	0.304073847	0.095415085	TRUE	1.547891679	pathogenic strong
p.Ser69Gln	S69Q	missense	0.075566644	0.108792367	TRUE	1.577577018	pathogenic strong
p.Ser69Ter	S69*	nonsense	-0.04632874	0.10757715	TRUE	1.784145562	pathogenic strong
p.Glu70Ser	E70S	missense	0.895719767	0.151093428	TRUE	-1.769153899	benign strong
p.Glu70Ala	E70A	missense	1.427572305	0.431179634	TRUE	-2.129113213	benign strong
p.Glu70Val	E70V	missense	1.277129668	0.384901332	TRUE	-2.085980009	benign strong
p.Glu70Arg	E70R	missense	1.672151123	0.320293873	TRUE	-1.721114478	benign strong
p.Glu70Asp	E70D	missense	1.050975941	0.452321662	TRUE	-1.877662553	benign strong
p.Glu70Phe	E70F	missense	NA	NA	NA	NA	NA
p.Glu70Thr	E70T	missense	NA	NA	NA	NA	NA
p.Glu70Ile	E70I	missense	1.544005599	0.191482105	TRUE	-2.01475807	benign strong
p.Glu70Leu	E70L	missense	1.027229543	0.324490682	TRUE	-1.859752756	benign strong
p.Glu70Lys	E70K	missense	NA	NA	NA	NA	NA
p.Glu70Gly	E70G	missense	0.581881638	0.419979266	FALSE	NA	NA
p.Glu70Tyr	E70Y	missense	1.14337875	0.295059158	TRUE	-1.962324835	benign strong
p.Glu70Asn	E70N	missense	NA	NA	NA	NA	NA
p.Glu70Cys	E70C	missense	1.391686336	0.521776022	TRUE	-2.130238398	benign strong
p.Glu70Pro	E70P	missense	-0.119693856	0.111733015	TRUE	2.115016592	pathogenic strong
p.Glu70=	E70E	synonymous	1.148493073	0.649193149	FALSE	NA	NA
p.Glu70Met	E70M	missense	NA	NA	NA	NA	NA
p.Glu70Trp	E70W	missense	NA	NA	NA	NA	NA
p.Glu70His	E70H	missense	NA	NA	NA	NA	NA
p.Glu70Gln	E70Q	missense	0.702625578	0.261138266	FALSE	NA	NA
p.Glu70Ter	E70*	nonsense	0.07932608	0.629475863	FALSE	NA	NA
p.Thr71Ser	T71S	missense	0.618141072	0.240822253	FALSE	NA	NA
p.Thr71Ala	T71A	missense	1.480218853	0.308408301	TRUE	-2.097810999	benign strong
p.Thr71Val	T71V	missense	1.038343281	0.334502187	TRUE	-1.867970454	benign strong
p.Thr71Arg	T71R	missense	0.848782898	0.164387806	TRUE	-1.705146488	benign strong
p.Thr71Asp	T71D	missense	1.46034773	0.096208496	TRUE	-2.113707422	benign strong
p.Thr71Phe	T71F	missense	1.16800717	0.46455836	TRUE	-1.986118279	benign strong
p.Thr71=	T71T	synonymous	0.867649408	0.522429246	FALSE	NA	NA
p.Thr71Ile	T71I	missense	1.113170278	0.236836109	TRUE	-1.938032136	benign strong
p.Thr71Leu	T71L	missense	0.973982866	0.125218967	TRUE	-1.813791981	benign strong
p.Thr71Lys	T71K	missense	NA	NA	NA	NA	NA
p.Thr71Gly	T71G	missense	1.478406149	0.191274652	TRUE	-2.099527474	benign strong
p.Thr71Tyr	T71Y	missense	NA	NA	NA	NA	NA
p.Thr71Asn	T71N	missense	0.960607989	0.153542879	TRUE	-1.808952571	benign strong
p.Thr71Cys	T71C	missense	1.332180332	0.497697462	TRUE	-2.117608373	benign strong
p.Thr71Pro	T71P	missense	0.375812867	0.187203299	FALSE	NA	NA
p.Thr71Glu	T71E	missense	1.373791069	0.418568851	TRUE	-2.129034832	benign strong
p.Thr71Met	T71M	missense	0.604454597	0.213109433	FALSE	NA	NA
p.Thr71Trp	T71W	missense	1.13183318	0.136486947	TRUE	-1.952578499	benign strong
p.Thr71His	T71H	missense	NA	NA	NA	NA	NA
p.Thr71Gln	T71Q	missense	1.577808815	0.142441018	TRUE	-1.956395353	benign strong
p.Thr71Ter	T71*	nonsense	0.025110479	0.096473905	TRUE	1.641009478	pathogenic strong
p.Leu72Ser	L72S	missense	0.585444053	0.221763627	FALSE	NA	NA
p.Leu72Ala	L72A	missense	0.81032518	0.303846765	TRUE	-1.641358923	benign strong
p.Leu72Val	L72V	missense	1.162834862	0.208788747	TRUE	-1.981720254	benign strong
p.Leu72Arg	L72R	missense	0.385814685	0.109439928	TRUE	1.583903623	pathogenic strong
p.Leu72Asp	L72D	missense	1.507792175	0.450603634	TRUE	-2.067205945	benign strong
p.Leu72Phe	L72F	missense	NA	NA	NA	NA	NA
p.Leu72Thr	L72T	missense	1.439079809	0.485470009	TRUE	-2.125408254	benign strong
p.Leu72Ile	L72I	missense	1.185845166	0.244852035	TRUE	-2.000740704	benign strong
p.Leu72=	L72L	synonymous	0.442779455	0.083667783	FALSE	NA	NA
p.Leu72Lys	L72K	missense	1.078097967	0.793215237	FALSE	NA	NA
p.Leu72Gly	L72G	missense	1.438696965	0.227398787	TRUE	-2.125562288	benign strong
p.Leu72Tyr	L72Y	missense	1.041963268	0.108491363	TRUE	-1.870726049	benign strong
p.Leu72Asn	L72N	missense	0.263659782	0.094800678	TRUE	1.485254441	pathogenic strong
p.Leu72Cys	L72C	missense	NA	NA	NA	NA	NA
p.Leu72Pro	L72P	missense	NA	NA	NA	NA	NA
p.Leu72Glu	L72E	missense	NA	NA	NA	NA	NA
p.Leu72Met	L72M	missense	0.648681943	0.151723961	FALSE	NA	NA
p.Leu72Trp	L72W	missense	1.0848302	0.509043421	TRUE	-1.914154886	benign strong
p.Leu72His	L72H	missense	0.068410818	0.094642091	TRUE	1.584464621	pathogenic strong
p.Leu72Gln	L72Q	missense	1.257445306	0.140527026	TRUE	-2.068116018	benign strong
p.Leu72Ter	L72*	nonsense	-0.199476592	0.083780838	TRUE	2.142572025	pathogenic strong
p.Cys73Ser	C73S	missense	1.383456812	0.429949136	TRUE	-2.130124807	benign strong
p.Cys73Ala	C73A	missense	1.692214174	0.364988859	TRUE	-1.645956369	benign strong
p.Cys73Val	C73V	missense	1.552057741	0.244220077	TRUE	-2.002689703	benign strong
p.Cys73Arg	C73R	missense	1.213453058	0.152892845	TRUE	-2.025752666	benign strong
p.Cys73Asp	C73D	missense	1.491679238	0.265319802	TRUE	-2.086096596	benign strong
p.Cys73Phe	C73F	missense	0.571619048	0.109229035	FALSE	NA	NA
p.Cys73Thr	C73T	missense	1.604837371	0.452178991	TRUE	-1.896150885	benign strong
p.Cys73Ile	C73I	missense	0.565635967	0.102684794	FALSE	NA	NA
p.Cys73Leu	C73L	missense	1.18564235	0.129952397	TRUE	-2.000559431	benign strong
p.Cys73Lys	C73K	missense	NA	NA	NA	NA	NA
p.Cys73Gly	C73G	missense	1.000540303	0.199229473	TRUE	-1.839095084	benign strong
p.Cys73Tyr	C73Y	missense	0.411605097	0.097269232	FALSE	NA	NA
p.Cys73Asn	C73N	missense	NA	NA	NA	NA	NA
p.Cys73=	C73C	synonymous	NA	NA	NA	NA	NA
p.Cys73Pro	C73P	missense	0.227402866	0.098201613	TRUE	1.46684669	pathogenic strong
p.Cys73Glu	C73E	missense	1.699311612	0.413135742	TRUE	-1.617663031	benign strong
p.Cys73Met	C73M	missense	1.699311612	0.414530766	TRUE	-1.617663031	benign strong
p.Cys73Trp	C73W	missense	0.425977717	0.108938577	FALSE	NA	NA
p.Cys73His	C73H	missense	NA	NA	NA	NA	NA
p.Cys73Gln	C73Q	missense	NA	NA	NA	NA	NA
p.Cys73Ter	C73*	nonsense	-0.133586987	0.111137307	TRUE	2.182724743	pathogenic strong
p.Arg74Ser	R74S	missense	0.51866226	0.211216822	FALSE	NA	NA
p.Arg74Ala	R74A	missense	0.050691874	0.139632734	TRUE	1.601342413	pathogenic strong
p.Arg74Val	R74V	missense	0.653239427	0.328466463	FALSE	NA	NA
p.Arg74=	R74R	synonymous	1.456716486	0.604093026	TRUE	-2.115949811	benign strong
p.Arg74Asp	R74D	missense	NA	NA	NA	NA	NA
p.Arg74Phe	R74F	missense	0.896396567	0.368743457	TRUE	-1.769761001	benign strong
p.Arg74Thr	R74T	missense	-0.213937197	0.2226364	TRUE	2.126393684	pathogenic strong
p.Arg74Ile	R74I	missense	1.14639133	0.121628654	TRUE	-1.965321944	benign strong
p.Arg74Leu	R74L	missense	1.421608488	0.093916254	TRUE	-2.130289225	benign strong
p.Arg74Lys	R74K	missense	1.112878038	0.621535346	FALSE	NA	NA
p.Arg74Gly	R74G	missense	NA	NA	NA	NA	NA
p.Arg74Tyr	R74Y	missense	NA	NA	NA	NA	NA
p.Arg74Asn	R74N	missense	NA	NA	NA	NA	NA
p.Arg74Cys	R74C	missense	1.111119297	0.246060248	TRUE	-1.93663646	benign strong
p.Arg74Pro	R74P	missense	1.266917081	0.194004128	TRUE	-2.077424067	benign strong
p.Arg74Glu	R74E	missense	NA	NA	NA	NA	NA
p.Arg74Met	R74M	missense	NA	NA	NA	NA	NA
p.Arg74Trp	R74W	missense	NA	NA	NA	NA	NA
p.Arg74His	R74H	missense	1.603541742	0.466796106	TRUE	-1.89909944	benign strong
p.Arg74Gln	R74Q	missense	NA	NA	NA	NA	NA
p.Arg74Ter	R74*	nonsense	-0.067990324	0.097960492	TRUE	1.856360545	pathogenic strong
p.Arg75Ser	R75S	missense	0.61909788	0.15942287	FALSE	NA	NA
p.Arg75Ala	R75A	missense	1.683699061	0.192181364	TRUE	-1.679487503	benign strong
p.Arg75Val	R75V	missense	1.266540181	0.369056191	TRUE	-2.077070115	benign strong
p.Arg75=	R75R	synonymous	0.322996837	0.083858163	TRUE	1.611181867	pathogenic strong
p.Arg75Asp	R75D	missense	1.675528674	0.280302237	TRUE	-1.708840211	benign strong
p.Arg75Phe	R75F	missense	1.083575584	0.187801101	TRUE	-1.91279694	benign strong
p.Arg75Thr	R75T	missense	0.849818784	0.231344958	TRUE	-1.706888669	benign strong
p.Arg75Ile	R75I	missense	1.183479441	0.09907167	TRUE	-1.998660424	benign strong
p.Arg75Leu	R75L	missense	0.840761156	0.134382382	TRUE	-1.69180314	benign strong
p.Arg75Lys	R75K	missense	1.505480236	0.443229579	TRUE	-2.070110833	benign strong
p.Arg75Gly	R75G	missense	1.555383214	0.45661167	TRUE	-1.997311265	benign strong
p.Arg75Tyr	R75Y	missense	1.502960639	0.235124367	TRUE	-2.073163059	benign strong
p.Arg75Asn	R75N	missense	-0.061020071	0.192131376	TRUE	1.831669152	pathogenic strong
p.Arg75Cys	R75C	missense	1.55155002	0.091206475	TRUE	-2.003490081	benign strong
p.Arg75Pro	R75P	missense	NA	NA	NA	NA	NA
p.Arg75Glu	R75E	missense	NA	NA	NA	NA	NA
p.Arg75Met	R75M	missense	0.001866817	0.285675199	TRUE	1.683841689	pathogenic strong
p.Arg75Trp	R75W	missense	0.210490594	0.137815659	TRUE	1.469886666	pathogenic strong
p.Arg75His	R75H	missense	NA	NA	NA	NA	NA
p.Arg75Gln	R75Q	missense	NA	NA	NA	NA	NA
p.Arg75Ter	R75*	nonsense	0.805376325	0.163769586	TRUE	-1.633937644	benign strong
p.Ala76Ser	A76S	missense	1.124216731	0.200040776	TRUE	-1.946206575	benign strong
p.Ala76=	A76A	synonymous	1.069830257	0.582597747	FALSE	NA	NA
p.Ala76Val	A76V	missense	1.063213447	0.077415651	TRUE	-1.89094195	benign strong
p.Ala76Arg	A76R	missense	-0.416528734	0.080891747	TRUE	1.680458427	pathogenic strong
p.Ala76Asp	A76D	missense	NA	NA	NA	NA	NA
p.Ala76Phe	A76F	missense	0.028405253	0.091361337	TRUE	1.634919188	pathogenic strong
p.Ala76Thr	A76T	missense	NA	NA	NA	NA	NA
p.Ala76Ile	A76I	missense	1.397693697	0.149930314	TRUE	-2.130446291	benign strong
p.Ala76Leu	A76L	missense	-0.331504165	0.077423545	TRUE	1.920550312	pathogenic strong
p.Ala76Lys	A76K	missense	NA	NA	NA	NA	NA
p.Ala76Gly	A76G	missense	1.085504578	0.100545128	TRUE	-1.914870798	benign strong
p.Ala76Tyr	A76Y	missense	0.129887574	0.082611416	TRUE	1.519999528	pathogenic strong
p.Ala76Asn	A76N	missense	NA	NA	NA	NA	NA
p.Ala76Cys	A76C	missense	1.319747565	0.12659015	TRUE	-2.111241435	benign strong
p.Ala76Pro	A76P	missense	NA	NA	NA	NA	NA
p.Ala76Glu	A76E	missense	NA	NA	NA	NA	NA
p.Ala76Met	A76M	missense	-0.21604713	0.419790609	TRUE	2.123773063	pathogenic strong
p.Ala76Trp	A76W	missense	-0.171356267	0.280904768	TRUE	2.165961339	pathogenic strong
p.Ala76His	A76H	missense	0.361827194	0.168953469	FALSE	NA	NA
p.Ala76Gln	A76Q	missense	0.44685212	0.144031966	FALSE	NA	NA
p.Ala76Ter	A76*	nonsense	-0.167482522	0.122617855	TRUE	2.168419198	pathogenic strong
p.Val77Ser	V77S	missense	0.460322628	0.117749387	FALSE	NA	NA
p.Val77Ala	V77A	missense	NA	NA	NA	NA	NA
p.Val77=	V77V	synonymous	0.62444154	0.102402823	TRUE	-1.220589867	benign supporting
p.Val77Arg	V77R	missense	0.469422055	0.175389259	FALSE	NA	NA
p.Val77Asp	V77D	missense	0.018406406	0.081268278	TRUE	1.653352634	pathogenic strong
p.Val77Phe	V77F	missense	NA	NA	NA	NA	NA
p.Val77Thr	V77T	missense	1.572422424	0.188102659	TRUE	-1.967193878	benign strong
p.Val77Ile	V77I	missense	1.398778058	0.1294914	TRUE	-2.130504669	benign strong
p.Val77Leu	V77L	missense	1.042982073	0.219771085	TRUE	-1.871457841	benign strong
p.Val77Lys	V77K	missense	NA	NA	NA	NA	NA
p.Val77Gly	V77G	missense	0.066491526	0.079243778	TRUE	1.586301238	pathogenic strong
p.Val77Tyr	V77Y	missense	NA	NA	NA	NA	NA
p.Val77Asn	V77N	missense	NA	NA	NA	NA	NA
p.Val77Cys	V77C	missense	NA	NA	NA	NA	NA
p.Val77Pro	V77P	missense	0.511528578	0.157929663	FALSE	NA	NA
p.Val77Glu	V77E	missense	NA	NA	NA	NA	NA
p.Val77Met	V77M	missense	NA	NA	NA	NA	NA
p.Val77Trp	V77W	missense	0.824011175	0.077357207	TRUE	-1.664365372	benign strong
p.Val77His	V77H	missense	NA	NA	NA	NA	NA
p.Val77Gln	V77Q	missense	0.597437196	0.561142804	FALSE	NA	NA
p.Val77Ter	V77*	nonsense	0.023051212	0.079962211	TRUE	1.644806292	pathogenic strong
p.Lys78Ser	K78S	missense	-0.111255912	0.103865932	TRUE	2.058324848	pathogenic strong
p.Lys78Ala	K78A	missense	-0.048581678	0.232478044	TRUE	1.790607037	pathogenic strong
p.Lys78Val	K78V	missense	-0.095069209	0.078445152	TRUE	1.969588609	pathogenic strong
p.Lys78Arg	K78R	missense	NA	NA	NA	NA	NA
p.Lys78Asp	K78D	missense	-0.160640069	0.07806706	TRUE	2.172335392	pathogenic strong
p.Lys78Phe	K78F	missense	0.031643133	0.078252163	TRUE	1.628909801	pathogenic strong
p.Lys78Thr	K78T	missense	0.08600941	0.537974165	FALSE	NA	NA
p.Lys78Ile	K78I	missense	-0.079133399	0.137270823	TRUE	1.899083714	pathogenic strong
p.Lys78Leu	K78L	missense	0.106676984	0.118113507	TRUE	1.546206968	pathogenic strong
p.Lys78=	K78K	synonymous	0.772647538	0.587727725	FALSE	NA	NA
p.Lys78Gly	K78G	missense	0.029304087	0.083677058	TRUE	1.633253675	pathogenic strong
p.Lys78Tyr	K78Y	missense	-0.373570154	0.076251268	TRUE	1.819629748	pathogenic strong
p.Lys78Asn	K78N	missense	0.218592522	0.175901062	TRUE	1.467021355	pathogenic strong
p.Lys78Cys	K78C	missense	0.209766853	0.078231259	TRUE	1.470132264	pathogenic strong
p.Lys78Pro	K78P	missense	-0.225995519	0.119693796	TRUE	2.11046069	pathogenic strong
p.Lys78Glu	K78E	missense	NA	NA	NA	NA	NA
p.Lys78Met	K78M	missense	NA	NA	NA	NA	NA
p.Lys78Trp	K78W	missense	-0.147875229	0.077072954	TRUE	2.178230923	pathogenic strong
p.Lys78His	K78H	missense	-0.113766098	0.081060372	TRUE	2.074273572	pathogenic strong
p.Lys78Gln	K78Q	missense	1.099863877	0.117317651	TRUE	-1.927871359	benign strong
p.Lys78Ter	K78*	nonsense	-0.18512313	0.28997182	TRUE	2.15576615	pathogenic strong
p.Ile79Ser	I79S	missense	0.761202069	0.099007167	TRUE	-1.556063722	benign strong
p.Ile79Ala	I79A	missense	NA	NA	NA	NA	NA
p.Ile79Val	I79V	missense	0.31327673	0.085020176	TRUE	1.575401971	pathogenic strong
p.Ile79Arg	I79R	missense	0.967233951	0.282242604	TRUE	-1.810762775	benign strong
p.Ile79Asp	I79D	missense	NA	NA	NA	NA	NA
p.Ile79Phe	I79F	missense	0.320848654	0.076320599	TRUE	1.6025515	pathogenic strong
p.Ile79Thr	I79T	missense	NA	NA	NA	NA	NA
p.Ile79=	I79I	synonymous	0.649632061	0.110095025	TRUE	-1.298757041	benign strong
p.Ile79Leu	I79L	missense	0.451146262	0.142547975	FALSE	NA	NA
p.Ile79Lys	I79K	missense	NA	NA	NA	NA	NA
p.Ile79Gly	I79G	missense	0.345450566	0.222286414	FALSE	NA	NA
p.Ile79Tyr	I79Y	missense	-0.032508795	0.073052661	TRUE	1.750765116	pathogenic strong
p.Ile79Asn	I79N	missense	NA	NA	NA	NA	NA
p.Ile79Cys	I79C	missense	0.264206001	0.279667621	FALSE	NA	NA
p.Ile79Pro	I79P	missense	0.098624444	0.194353368	TRUE	1.554635046	pathogenic strong
p.Ile79Glu	I79E	missense	0.044358558	0.198134989	TRUE	1.607572767	pathogenic strong
p.Ile79Met	I79M	missense	0.465216843	0.100413728	FALSE	NA	NA
p.Ile79Trp	I79W	missense	-0.080333658	0.077467782	TRUE	1.903966529	pathogenic strong
p.Ile79His	I79H	missense	-0.112691135	0.188116476	TRUE	2.067356681	pathogenic strong
p.Ile79Gln	I79Q	missense	1.512492775	0.182524739	TRUE	-2.060984115	benign strong
p.Ile79Ter	I79*	nonsense	-0.179629656	0.083277958	TRUE	2.160112974	pathogenic strong
p.Leu80Ser	L80S	missense	0.478509291	0.099748689	FALSE	NA	NA
p.Leu80Ala	L80A	missense	1.213147274	0.223241492	TRUE	-2.025455641	benign strong
p.Leu80Val	L80V	missense	0.484033528	0.078457659	FALSE	NA	NA
p.Leu80Arg	L80R	missense	0.407587826	0.105779468	FALSE	NA	NA
p.Leu80Asp	L80D	missense	NA	NA	NA	NA	NA
p.Leu80Phe	L80F	missense	NA	NA	NA	NA	NA
p.Leu80Thr	L80T	missense	NA	NA	NA	NA	NA
p.Leu80Ile	L80I	missense	0.9644627	0.131135716	TRUE	-1.810093076	benign strong
p.Leu80=	L80L	synonymous	0.786390649	0.139418796	TRUE	-1.602602629	benign strong
p.Leu80Lys	L80K	missense	NA	NA	NA	NA	NA
p.Leu80Gly	L80G	missense	0.42874203	0.081745348	FALSE	NA	NA
p.Leu80Tyr	L80Y	missense	1.129703398	0.228982191	TRUE	-1.950890186	benign strong
p.Leu80Asn	L80N	missense	0.950874443	0.372815646	TRUE	-1.804977233	benign strong
p.Leu80Cys	L80C	missense	NA	NA	NA	NA	NA
p.Leu80Pro	L80P	missense	NA	NA	NA	NA	NA
p.Leu80Glu	L80E	missense	1.40668369	0.374966015	TRUE	-2.131036407	benign strong
p.Leu80Met	L80M	missense	0.450002552	0.664732656	FALSE	NA	NA
p.Leu80Trp	L80W	missense	1.474278072	0.247039152	TRUE	-2.103231604	benign strong
p.Leu80His	L80H	missense	0.878426129	0.091892556	TRUE	-1.750790175	benign strong
p.Leu80Gln	L80Q	missense	1.445383287	0.090027289	TRUE	-2.122562772	benign strong
p.Leu80Ter	L80*	nonsense	0.211665263	0.082572786	TRUE	1.469484611	pathogenic strong
p.Lys81Ser	K81S	missense	0.931931588	0.103101297	TRUE	-1.795489131	benign strong
p.Lys81Ala	K81A	missense	1.664123107	0.184093929	TRUE	-1.749093744	benign strong
p.Lys81Val	K81V	missense	0.986571437	0.111466502	TRUE	-1.825062277	benign strong
p.Lys81Arg	K81R	missense	1.212462341	0.162442626	TRUE	-2.02478351	benign strong
p.Lys81Asp	K81D	missense	1.28320596	0.564381365	TRUE	-2.090172583	benign strong
p.Lys81Phe	K81F	missense	0.987173484	0.085542302	TRUE	-1.825673458	benign strong
p.Lys81Thr	K81T	missense	1.351031261	0.302730503	TRUE	-2.124263149	benign strong
p.Lys81Ile	K81I	missense	1.18654947	0.120281019	TRUE	-2.001364058	benign strong
p.Lys81Leu	K81L	missense	1.10107263	0.131685691	TRUE	-1.928929167	benign strong
p.Lys81=	K81K	synonymous	1.231742787	0.621997811	TRUE	-2.04204373	benign strong
p.Lys81Gly	K81G	missense	1.03709889	0.100632613	TRUE	-1.8670683	benign strong
p.Lys81Tyr	K81Y	missense	1.293724781	0.367919498	TRUE	-2.097384442	benign strong
p.Lys81Asn	K81N	missense	1.372853572	0.342125202	TRUE	-2.128899174	benign strong
p.Lys81Cys	K81C	missense	NA	NA	NA	NA	NA
p.Lys81Pro	K81P	missense	0.992325344	0.177744701	TRUE	-1.831019269	benign strong
p.Lys81Glu	K81E	missense	NA	NA	NA	NA	NA
p.Lys81Met	K81M	missense	NA	NA	NA	NA	NA
p.Lys81Trp	K81W	missense	0.564521063	0.079278497	FALSE	NA	NA
p.Lys81His	K81H	missense	1.25497499	0.082648628	TRUE	-2.065731202	benign strong
p.Lys81Gln	K81Q	missense	0.881728173	0.347885625	TRUE	-1.754734856	benign strong
p.Lys81Ter	K81*	nonsense	-0.415221726	0.105513218	TRUE	1.684837124	pathogenic strong
p.Lys82Ser	K82S	missense	1.154008816	0.258642732	TRUE	-1.973229396	benign strong
p.Lys82Ala	K82A	missense	1.428665098	0.145994338	TRUE	-2.128843	benign strong
p.Lys82Val	K82V	missense	0.966208139	0.257626773	TRUE	-1.810529479	benign strong
p.Lys82Arg	K82R	missense	1.662102688	0.397652809	TRUE	-1.755787442	benign strong
p.Lys82Asp	K82D	missense	1.170635468	0.190655808	TRUE	-1.988409483	benign strong
p.Lys82Phe	K82F	missense	0.96554303	0.258142392	TRUE	-1.81036905	benign strong
p.Lys82Thr	K82T	missense	1.555670579	0.172963792	TRUE	-1.996835256	benign strong
p.Lys82Ile	K82I	missense	1.304568954	0.534717021	TRUE	-2.103268651	benign strong
p.Lys82Leu	K82L	missense	1.492760198	0.160849039	TRUE	-2.084925507	benign strong
p.Lys82=	K82K	synonymous	0.540806515	0.277830245	FALSE	NA	NA
p.Lys82Gly	K82G	missense	1.229889863	0.167257916	TRUE	-2.040490763	benign strong
p.Lys82Tyr	K82Y	missense	NA	NA	NA	NA	NA
p.Lys82Asn	K82N	missense	NA	NA	NA	NA	NA
p.Lys82Cys	K82C	missense	1.228705165	0.145582193	TRUE	-2.03948111	benign strong
p.Lys82Pro	K82P	missense	1.694083335	0.178660738	TRUE	-1.638454887	benign strong
p.Lys82Glu	K82E	missense	1.356149233	0.748847969	TRUE	-2.125749858	benign strong
p.Lys82Met	K82M	missense	NA	NA	NA	NA	NA
p.Lys82Trp	K82W	missense	1.332413298	0.327141285	TRUE	-2.117718338	benign strong
p.Lys82His	K82H	missense	1.08293015	0.224301614	TRUE	-1.912085062	benign strong
p.Lys82Gln	K82Q	missense	1.703896851	0.183987815	TRUE	-1.598986341	benign strong
p.Lys82Ter	K82*	nonsense	-0.143440183	0.104723074	TRUE	2.17986031	pathogenic strong
p.Lys83Ser	K83S	missense	1.698927441	0.189583768	TRUE	-1.619244217	benign strong
p.Lys83Ala	K83A	missense	1.577360006	0.357893216	TRUE	-1.957323903	benign strong
p.Lys83Val	K83V	missense	1.052111478	0.476118969	TRUE	-1.878686697	benign strong
p.Lys83Arg	K83R	missense	NA	NA	NA	NA	NA
p.Lys83Asp	K83D	missense	NA	NA	NA	NA	NA
p.Lys83Phe	K83F	missense	NA	NA	NA	NA	NA
p.Lys83Thr	K83T	missense	0.155998464	0.579036244	FALSE	NA	NA
p.Lys83Ile	K83I	missense	1.294213344	0.079538803	TRUE	-2.097686323	benign strong
p.Lys83Leu	K83L	missense	0.483940481	0.222105379	FALSE	NA	NA
p.Lys83=	K83K	synonymous	0.949252092	0.537096919	FALSE	NA	NA
p.Lys83Gly	K83G	missense	NA	NA	NA	NA	NA
p.Lys83Tyr	K83Y	missense	1.147209961	0.152884374	TRUE	-1.96610589	benign strong
p.Lys83Asn	K83N	missense	1.301402926	0.387963019	TRUE	-2.10166507	benign strong
p.Lys83Cys	K83C	missense	1.389069381	0.228249269	TRUE	-2.130309737	benign strong
p.Lys83Pro	K83P	missense	1.642621684	0.413983118	TRUE	-1.811917752	benign strong
p.Lys83Glu	K83E	missense	1.484063818	0.681264786	TRUE	-2.093984732	benign strong
p.Lys83Met	K83M	missense	NA	NA	NA	NA	NA
p.Lys83Trp	K83W	missense	1.53417497	0.10977804	TRUE	-2.028596738	benign strong
p.Lys83His	K83H	missense	NA	NA	NA	NA	NA
p.Lys83Gln	K83Q	missense	0.342610789	0.368225799	FALSE	NA	NA
p.Lys83Ter	K83*	nonsense	NA	NA	NA	NA	NA
p.Lys84Ser	K84S	missense	1.711052839	0.193782811	TRUE	-1.56765761	benign strong
p.Lys84Ala	K84A	missense	NA	NA	NA	NA	NA
p.Lys84Val	K84V	missense	0.24006185	0.08532764	TRUE	1.472305852	pathogenic strong
p.Lys84Arg	K84R	missense	NA	NA	NA	NA	NA
p.Lys84Asp	K84D	missense	NA	NA	NA	NA	NA
p.Lys84Phe	K84F	missense	NA	NA	NA	NA	NA
p.Lys84Thr	K84T	missense	0.645577093	0.110603492	TRUE	-1.287856707	benign strong
p.Lys84Ile	K84I	missense	NA	NA	NA	NA	NA
p.Lys84Leu	K84L	missense	1.643829433	0.165405823	TRUE	-1.808833543	benign strong
p.Lys84=	K84K	synonymous	1.504354444	0.657308637	TRUE	-2.071489118	benign strong
p.Lys84Gly	K84G	missense	1.465380024	0.4029367	TRUE	-2.110275115	benign strong
p.Lys84Tyr	K84Y	missense	NA	NA	NA	NA	NA
p.Lys84Asn	K84N	missense	0.967028414	0.30125842	TRUE	-1.810717404	benign strong
p.Lys84Cys	K84C	missense	1.679583336	0.423178835	TRUE	-1.694318499	benign strong
p.Lys84Pro	K84P	missense	1.519005166	0.445142158	TRUE	-2.051637046	benign strong
p.Lys84Glu	K84E	missense	0.845021403	0.33433291	TRUE	-1.698709907	benign strong
p.Lys84Met	K84M	missense	NA	NA	NA	NA	NA
p.Lys84Trp	K84W	missense	1.139345513	0.173840033	TRUE	-1.958279251	benign strong
p.Lys84His	K84H	missense	NA	NA	NA	NA	NA
p.Lys84Gln	K84Q	missense	NA	NA	NA	NA	NA
p.Lys84Ter	K84*	nonsense	0.090276606	0.258816806	TRUE	1.563112592	pathogenic strong
p.Leu85Ser	L85S	missense	1.29245589	0.169130755	TRUE	-2.09658144	benign strong
p.Leu85Ala	L85A	missense	1.622741018	0.208908463	TRUE	-1.857492304	benign strong
p.Leu85Val	L85V	missense	1.153451742	0.153870103	TRUE	-1.972643676	benign strong
p.Leu85Arg	L85R	missense	NA	NA	NA	NA	NA
p.Leu85Asp	L85D	missense	NA	NA	NA	NA	NA
p.Leu85Phe	L85F	missense	NA	NA	NA	NA	NA
p.Leu85Thr	L85T	missense	-0.097471469	0.189131745	TRUE	1.98146682	pathogenic strong
p.Leu85Ile	L85I	missense	1.562665003	0.200078358	TRUE	-1.984943094	benign strong
p.Leu85=	L85L	synonymous	0.94012256	0.171078449	TRUE	-1.799828191	benign strong
p.Leu85Lys	L85K	missense	NA	NA	NA	NA	NA
p.Leu85Gly	L85G	missense	0.210322419	0.094327522	TRUE	1.469943878	pathogenic strong
p.Leu85Tyr	L85Y	missense	0.234254428	0.09336029	TRUE	1.469696994	pathogenic strong
p.Leu85Asn	L85N	missense	NA	NA	NA	NA	NA
p.Leu85Cys	L85C	missense	1.095790867	0.334859697	TRUE	-1.924609293	benign strong
p.Leu85Pro	L85P	missense	1.412246471	0.181783022	TRUE	-2.131123561	benign strong
p.Leu85Glu	L85E	missense	1.697218003	0.401620422	TRUE	-1.626171693	benign strong
p.Leu85Met	L85M	missense	NA	NA	NA	NA	NA
p.Leu85Trp	L85W	missense	1.156179392	0.086292026	TRUE	-1.975454353	benign strong
p.Leu85His	L85H	missense	NA	NA	NA	NA	NA
p.Leu85Gln	L85Q	missense	NA	NA	NA	NA	NA
p.Leu85Ter	L85*	nonsense	-0.209573631	0.125511105	TRUE	2.131598016	pathogenic strong
p.Arg86Ser	R86S	missense	NA	NA	NA	NA	NA
p.Arg86Ala	R86A	missense	1.264668249	0.16484147	TRUE	-2.075270857	benign strong
p.Arg86Val	R86V	missense	1.396900333	0.258774533	TRUE	-2.130422403	benign strong
p.Arg86=	R86R	synonymous	0.600624926	0.296887455	FALSE	NA	NA
p.Arg86Asp	R86D	missense	1.675887518	0.187551375	TRUE	-1.707501269	benign strong
p.Arg86Phe	R86F	missense	NA	NA	NA	NA	NA
p.Arg86Thr	R86T	missense	1.692420979	0.1779813	TRUE	-1.645136512	benign strong
p.Arg86Ile	R86I	missense	1.238353809	0.099946446	TRUE	-2.047948418	benign strong
p.Arg86Leu	R86L	missense	0.854297171	0.112583938	TRUE	-1.714934072	benign strong
p.Arg86Lys	R86K	missense	NA	NA	NA	NA	NA
p.Arg86Gly	R86G	missense	1.304274656	0.460727947	TRUE	-2.103113286	benign strong
p.Arg86Tyr	R86Y	missense	NA	NA	NA	NA	NA
p.Arg86Asn	R86N	missense	NA	NA	NA	NA	NA
p.Arg86Cys	R86C	missense	NA	NA	NA	NA	NA
p.Arg86Pro	R86P	missense	1.301059817	0.166682417	TRUE	-2.101494741	benign strong
p.Arg86Glu	R86E	missense	1.60355264	0.144732438	TRUE	-1.899072935	benign strong
p.Arg86Met	R86M	missense	-0.183308903	0.079650272	TRUE	2.157243438	pathogenic strong
p.Arg86Trp	R86W	missense	0.178157636	0.084985657	TRUE	1.482190724	pathogenic strong
p.Arg86His	R86H	missense	NA	NA	NA	NA	NA
p.Arg86Gln	R86Q	missense	NA	NA	NA	NA	NA
p.Arg86Ter	R86*	nonsense	NA	NA	NA	NA	NA
p.Arg87Ser	R87S	missense	0.988844474	0.550231335	FALSE	NA	NA
p.Arg87Ala	R87A	missense	0.185771985	0.132740414	TRUE	1.477508648	pathogenic strong
p.Arg87Val	R87V	missense	1.08106505	0.427429957	TRUE	-1.909976761	benign strong
p.Arg87=	R87R	synonymous	1.57334941	0.195086776	TRUE	-1.965388307	benign strong
p.Arg87Asp	R87D	missense	NA	NA	NA	NA	NA
p.Arg87Phe	R87F	missense	NA	NA	NA	NA	NA
p.Arg87Thr	R87T	missense	1.482438505	0.378723297	TRUE	-2.095633159	benign strong
p.Arg87Ile	R87I	missense	1.446377764	0.175490864	TRUE	-2.122060159	benign strong
p.Arg87Leu	R87L	missense	1.184857774	0.153157664	TRUE	-1.999850729	benign strong
p.Arg87Lys	R87K	missense	0.612731086	0.692134652	FALSE	NA	NA
p.Arg87Gly	R87G	missense	1.111492436	0.083155524	TRUE	-1.936886144	benign strong
p.Arg87Tyr	R87Y	missense	1.601033438	0.292790409	TRUE	-1.90510195	benign strong
p.Arg87Asn	R87N	missense	NA	NA	NA	NA	NA
p.Arg87Cys	R87C	missense	NA	NA	NA	NA	NA
p.Arg87Pro	R87P	missense	1.243878314	0.124586879	TRUE	-2.05356057	benign strong
p.Arg87Glu	R87E	missense	NA	NA	NA	NA	NA
p.Arg87Met	R87M	missense	NA	NA	NA	NA	NA
p.Arg87Trp	R87W	missense	NA	NA	NA	NA	NA
p.Arg87His	R87H	missense	NA	NA	NA	NA	NA
p.Arg87Gln	R87Q	missense	NA	NA	NA	NA	NA
p.Arg87Ter	R87*	nonsense	-0.222518692	0.116548132	TRUE	2.115296821	pathogenic strong
p.Ile88Ser	I88S	missense	1.163532017	0.261468937	TRUE	-1.98232902	benign strong
p.Ile88Ala	I88A	missense	NA	NA	NA	NA	NA
p.Ile88Val	I88V	missense	0.870421672	0.10195808	TRUE	-1.740312442	benign strong
p.Ile88Arg	I88R	missense	1.64788073	0.191471844	TRUE	-1.798134479	benign strong
p.Ile88Asp	I88D	missense	1.579840919	0.25094819	TRUE	-1.952123559	benign strong
p.Ile88Phe	I88F	missense	0.79318553	0.078479819	TRUE	-1.613789739	benign strong
p.Ile88Thr	I88T	missense	1.482464676	0.392903826	TRUE	-2.095606977	benign strong
p.Ile88=	I88I	synonymous	NA	NA	NA	NA	NA
p.Ile88Leu	I88L	missense	1.23554188	0.257344335	TRUE	-2.045345117	benign strong
p.Ile88Lys	I88K	missense	NA	NA	NA	NA	NA
p.Ile88Gly	I88G	missense	0.665151758	0.234034783	FALSE	NA	NA
p.Ile88Tyr	I88Y	missense	1.672642038	0.209212708	TRUE	-1.719366522	benign strong
p.Ile88Asn	I88N	missense	NA	NA	NA	NA	NA
p.Ile88Cys	I88C	missense	1.068789892	0.278905211	TRUE	-1.896198147	benign strong
p.Ile88Pro	I88P	missense	NA	NA	NA	NA	NA
p.Ile88Glu	I88E	missense	1.526831173	0.183687834	TRUE	-2.039669196	benign strong
p.Ile88Met	I88M	missense	0.898847351	0.094101409	TRUE	-1.771892101	benign strong
p.Ile88Trp	I88W	missense	0.401068755	0.487525576	FALSE	NA	NA
p.Ile88His	I88H	missense	NA	NA	NA	NA	NA
p.Ile88Gln	I88Q	missense	-0.360152461	0.084053453	TRUE	1.854303613	pathogenic strong
p.Ile88Ter	I88*	nonsense	0.131144702	0.081869454	TRUE	1.518477328	pathogenic strong
p.Pro89Ser	P89S	missense	0.815685478	0.170079599	TRUE	-1.650139489	benign strong
p.Pro89Ala	P89A	missense	1.095944767	0.301753595	TRUE	-1.924738554	benign strong
p.Pro89Val	P89V	missense	0.683045331	0.088092534	TRUE	-1.380981243	benign strong
p.Pro89Arg	P89R	missense	0.753703994	0.104100958	TRUE	-1.542140377	benign strong
p.Pro89Asp	P89D	missense	0.049655677	0.082915724	TRUE	1.602328423	pathogenic strong
p.Pro89Phe	P89F	missense	NA	NA	NA	NA	NA
p.Pro89Thr	P89T	missense	0.785911973	0.131549685	TRUE	-1.601774894	benign strong
p.Pro89Ile	P89I	missense	1.4091015	0.247615544	TRUE	-2.131127635	benign strong
p.Pro89Leu	P89L	missense	0.532004314	0.244370926	FALSE	NA	NA
p.Pro89Lys	P89K	missense	NA	NA	NA	NA	NA
p.Pro89Gly	P89G	missense	0.213178555	0.085929583	TRUE	1.468960228	pathogenic strong
p.Pro89Tyr	P89Y	missense	0.644085899	0.310001846	FALSE	NA	NA
p.Pro89Asn	P89N	missense	1.665299362	0.192812843	TRUE	-1.745110762	benign strong
p.Pro89Cys	P89C	missense	1.28547381	0.071612343	TRUE	-2.09175659	benign strong
p.Pro89=	P89P	synonymous	0.472842249	0.547715644	FALSE	NA	NA
p.Pro89Glu	P89E	missense	1.684039533	0.19296302	TRUE	-1.678221604	benign strong
p.Pro89Met	P89M	missense	1.545374397	0.163780218	TRUE	-2.012798861	benign strong
p.Pro89Trp	P89W	missense	1.07523352	0.164069707	TRUE	-1.903092537	benign strong
p.Pro89His	P89H	missense	1.297839137	0.17235016	TRUE	-2.099800812	benign strong
p.Pro89Gln	P89Q	missense	1.395801075	0.122333728	TRUE	-2.130374087	benign strong
p.Pro89Ter	P89*	nonsense	-0.020551632	0.080911852	TRUE	1.726557442	pathogenic strong
p.Asn90Ser	N90S	missense	1.209858735	0.143045638	TRUE	-2.022246061	benign strong
p.Asn90Ala	N90A	missense	1.140995579	0.719862661	FALSE	NA	NA
p.Asn90Val	N90V	missense	1.172718402	0.297713282	TRUE	-1.990135092	benign strong
p.Asn90Arg	N90R	missense	1.014077234	0.183566972	TRUE	-1.850567997	benign strong
p.Asn90Asp	N90D	missense	1.234131498	0.209235713	TRUE	-2.044141909	benign strong
p.Asn90Phe	N90F	missense	NA	NA	NA	NA	NA
p.Asn90Thr	N90T	missense	0.558454235	0.274317071	FALSE	NA	NA
p.Asn90Ile	N90I	missense	0.781304447	0.205104199	TRUE	-1.59352912	benign strong
p.Asn90Leu	N90L	missense	1.002237013	0.125352976	TRUE	-1.840598825	benign strong
p.Asn90Lys	N90K	missense	-0.012205498	0.303136145	TRUE	1.71034285	pathogenic strong
p.Asn90Gly	N90G	missense	1.634191849	0.189073399	TRUE	-1.832184845	benign strong
p.Asn90Tyr	N90Y	missense	NA	NA	NA	NA	NA
p.Asn90=	N90N	synonymous	NA	NA	NA	NA	NA
p.Asn90Cys	N90C	missense	NA	NA	NA	NA	NA
p.Asn90Pro	N90P	missense	1.078645358	0.300171312	TRUE	-1.907126775	benign strong
p.Asn90Glu	N90E	missense	NA	NA	NA	NA	NA
p.Asn90Met	N90M	missense	NA	NA	NA	NA	NA
p.Asn90Trp	N90W	missense	0.707073088	0.40229815	FALSE	NA	NA
p.Asn90His	N90H	missense	NA	NA	NA	NA	NA
p.Asn90Gln	N90Q	missense	NA	NA	NA	NA	NA
p.Asn90Ter	N90*	nonsense	NA	NA	NA	NA	NA
p.Gly91Ser	G91S	missense	0.833468959	0.095456657	TRUE	-1.680482437	benign strong
p.Gly91Ala	G91A	missense	0.990208825	0.185980566	TRUE	-1.828719371	benign strong
p.Gly91Val	G91V	missense	0.480666449	0.080154742	FALSE	NA	NA
p.Gly91Arg	G91R	missense	1.027157662	0.159515223	TRUE	-1.859702084	benign strong
p.Gly91Asp	G91D	missense	NA	NA	NA	NA	NA
p.Gly91Phe	G91F	missense	0.905815901	0.230893902	TRUE	-1.77769873	benign strong
p.Gly91Thr	G91T	missense	NA	NA	NA	NA	NA
p.Gly91Ile	G91I	missense	1.632696552	0.219214079	TRUE	-1.835561456	benign strong
p.Gly91Leu	G91L	missense	1.537117837	0.134490707	TRUE	-2.02460592	benign strong
p.Gly91Lys	G91K	missense	0.300851635	0.327961232	FALSE	NA	NA
p.Gly91=	G91G	synonymous	1.287495697	0.318303685	TRUE	-2.09317717	benign strong
p.Gly91Tyr	G91Y	missense	NA	NA	NA	NA	NA
p.Gly91Asn	G91N	missense	1.379773416	0.088856013	TRUE	-2.129752674	benign strong
p.Gly91Cys	G91C	missense	0.164131384	0.231892352	TRUE	1.494108692	pathogenic strong
p.Gly91Pro	G91P	missense	1.618054821	0.186563782	TRUE	-1.868229595	benign strong
p.Gly91Glu	G91E	missense	NA	NA	NA	NA	NA
p.Gly91Met	G91M	missense	0.639919484	0.199932477	FALSE	NA	NA
p.Gly91Trp	G91W	missense	NA	NA	NA	NA	NA
p.Gly91His	G91H	missense	0.418446478	0.458656674	FALSE	NA	NA
p.Gly91Gln	G91Q	missense	1.096978658	0.131038744	TRUE	-1.92559463	benign strong
p.Gly91Ter	G91*	nonsense	-0.291792431	0.078610452	TRUE	1.998391352	pathogenic strong
p.Glu92Ser	E92S	missense	0.978839688	0.186775337	TRUE	-1.816879511	benign strong
p.Glu92Ala	E92A	missense	1.31473112	0.351803797	TRUE	-2.108281181	benign strong
p.Glu92Val	E92V	missense	1.024971118	0.090171801	TRUE	-1.858148548	benign strong
p.Glu92Arg	E92R	missense	1.64329723	0.395619221	TRUE	-1.810198445	benign strong
p.Glu92Asp	E92D	missense	NA	NA	NA	NA	NA
p.Glu92Phe	E92F	missense	1.563108132	0.532160702	TRUE	-1.984184876	benign strong
p.Glu92Thr	E92T	missense	1.624089535	0.181261381	TRUE	-1.854613672	benign strong
p.Glu92Ile	E92I	missense	-0.075465289	0.160014842	TRUE	1.884521865	pathogenic strong
p.Glu92Leu	E92L	missense	1.009818864	0.145892542	TRUE	-1.847000183	benign strong
p.Glu92Lys	E92K	missense	NA	NA	NA	NA	NA
p.Glu92Gly	E92G	missense	NA	NA	NA	NA	NA
p.Glu92Tyr	E92Y	missense	1.320216605	0.255785539	TRUE	-2.111522055	benign strong
p.Glu92Asn	E92N	missense	1.393719257	0.113633531	TRUE	-2.130234118	benign strong
p.Glu92Cys	E92C	missense	1.678991675	0.181489771	TRUE	-1.6963813	benign strong
p.Glu92Pro	E92P	missense	NA	NA	NA	NA	NA
p.Glu92=	E92E	synonymous	NA	NA	NA	NA	NA
p.Glu92Met	E92M	missense	-0.343758869	0.125503718	TRUE	1.890109093	pathogenic strong
p.Glu92Trp	E92W	missense	1.028914487	0.607166376	FALSE	NA	NA
p.Glu92His	E92H	missense	NA	NA	NA	NA	NA
p.Glu92Gln	E92Q	missense	1.16270402	0.513915032	TRUE	-1.981605008	benign strong
p.Glu92Ter	E92*	nonsense	0.175453314	0.096275432	TRUE	1.484596557	pathogenic strong
p.Ala93Ser	A93S	missense	0.906705353	0.201527551	TRUE	-1.778497693	benign strong
p.Ala93=	A93A	synonymous	NA	NA	NA	NA	NA
p.Ala93Val	A93V	missense	0.101441429	0.079928735	TRUE	1.551717465	pathogenic strong
p.Ala93Arg	A93R	missense	1.599814406	0.189934595	TRUE	-1.907950325	benign strong
p.Ala93Asp	A93D	missense	NA	NA	NA	NA	NA
p.Ala93Phe	A93F	missense	NA	NA	NA	NA	NA
p.Ala93Thr	A93T	missense	NA	NA	NA	NA	NA
p.Ala93Ile	A93I	missense	NA	NA	NA	NA	NA
p.Ala93Leu	A93L	missense	1.124725924	0.26230494	TRUE	-1.946601209	benign strong
p.Ala93Lys	A93K	missense	NA	NA	NA	NA	NA
p.Ala93Gly	A93G	missense	0.685495727	0.08538324	TRUE	-1.386020174	benign strong
p.Ala93Tyr	A93Y	missense	NA	NA	NA	NA	NA
p.Ala93Asn	A93N	missense	NA	NA	NA	NA	NA
p.Ala93Cys	A93C	missense	NA	NA	NA	NA	NA
p.Ala93Pro	A93P	missense	1.678577161	0.419092965	TRUE	-1.697816461	benign strong
p.Ala93Glu	A93E	missense	NA	NA	NA	NA	NA
p.Ala93Met	A93M	missense	NA	NA	NA	NA	NA
p.Ala93Trp	A93W	missense	1.62904672	0.103192264	TRUE	-1.843604451	benign strong
p.Ala93His	A93H	missense	1.656258341	0.182020795	TRUE	-1.774154636	benign strong
p.Ala93Gln	A93Q	missense	NA	NA	NA	NA	NA
p.Ala93Ter	A93*	nonsense	NA	NA	NA	NA	NA
p.Asn94Ser	N94S	missense	1.272140384	0.33555802	TRUE	-2.082046757	benign strong
p.Asn94Ala	N94A	missense	0.172893121	0.191061716	TRUE	1.486823845	pathogenic strong
p.Asn94Val	N94V	missense	0.636785366	0.130375266	TRUE	-1.262164605	benign supporting
p.Asn94Arg	N94R	missense	1.366513509	0.135704801	TRUE	-2.127737165	benign strong
p.Asn94Asp	N94D	missense	1.306980868	0.136936925	TRUE	-2.104487197	benign strong
p.Asn94Phe	N94F	missense	0.727672184	0.220889166	TRUE	-1.484806815	benign strong
p.Asn94Thr	N94T	missense	1.26612781	0.183322949	TRUE	-2.076679668	benign strong
p.Asn94Ile	N94I	missense	1.138619832	0.21380628	TRUE	-1.957679909	benign strong
p.Asn94Leu	N94L	missense	0.890154213	0.173453086	TRUE	-1.763851052	benign strong
p.Asn94Lys	N94K	missense	NA	NA	NA	NA	NA
p.Asn94Gly	N94G	missense	0.952970664	0.184170746	TRUE	-1.805967302	benign strong
p.Asn94Tyr	N94Y	missense	0.568189597	0.342019941	FALSE	NA	NA
p.Asn94=	N94N	synonymous	NA	NA	NA	NA	NA
p.Asn94Cys	N94C	missense	1.101623697	0.196404794	TRUE	-1.929401973	benign strong
p.Asn94Pro	N94P	missense	1.205764815	0.635031449	TRUE	-2.018226569	benign strong
p.Asn94Glu	N94E	missense	0.862217002	0.323072528	TRUE	-1.728149505	benign strong
p.Asn94Met	N94M	missense	0.437394223	0.077130259	FALSE	NA	NA
p.Asn94Trp	N94W	missense	0.161555292	0.136674356	TRUE	1.496159939	pathogenic strong
p.Asn94His	N94H	missense	1.351641692	0.296895068	TRUE	-2.124462341	benign strong
p.Asn94Gln	N94Q	missense	1.199968851	0.651775199	TRUE	-2.012661235	benign strong
p.Asn94Ter	N94*	nonsense	-0.005457022	0.08161959	TRUE	1.697530076	pathogenic strong
p.Val95Ser	V95S	missense	1.395549256	0.183164974	TRUE	-2.130360529	benign strong
p.Val95Ala	V95A	missense	1.281143679	0.186686417	TRUE	-2.088810884	benign strong
p.Val95=	V95V	synonymous	0.718154993	0.088723386	TRUE	-1.464482682	benign strong
p.Val95Arg	V95R	missense	1.018417729	0.155846595	TRUE	-1.853851049	benign strong
p.Val95Asp	V95D	missense	1.501372517	0.273161996	TRUE	-2.075027056	benign strong
p.Val95Phe	V95F	missense	0.944607407	0.254852235	TRUE	-1.801907107	benign strong
p.Val95Thr	V95T	missense	1.624544968	0.218451812	TRUE	-1.853630464	benign strong
p.Val95Ile	V95I	missense	NA	NA	NA	NA	NA
p.Val95Leu	V95L	missense	0.889425802	0.11874694	TRUE	-1.76311545	benign strong
p.Val95Lys	V95K	missense	NA	NA	NA	NA	NA
p.Val95Gly	V95G	missense	0.325930357	0.153623246	TRUE	1.623746199	pathogenic strong
p.Val95Tyr	V95Y	missense	1.545607287	0.170250761	TRUE	-2.012461829	benign strong
p.Val95Asn	V95N	missense	1.603441406	0.142547372	TRUE	-1.899343272	benign strong
p.Val95Cys	V95C	missense	0.912686703	0.277252605	TRUE	-1.783505314	benign strong
p.Val95Pro	V95P	missense	1.649884895	0.29707634	TRUE	-1.792632778	benign strong
p.Val95Glu	V95E	missense	0.927193372	0.429848924	FALSE	NA	NA
p.Val95Met	V95M	missense	NA	NA	NA	NA	NA
p.Val95Trp	V95W	missense	0.452282348	0.079550209	FALSE	NA	NA
p.Val95His	V95H	missense	1.642632707	0.191803447	TRUE	-1.811889817	benign strong
p.Val95Gln	V95Q	missense	1.464080619	0.448934418	TRUE	-2.111198883	benign strong
p.Val95Ter	V95*	nonsense	-0.062955443	0.08115878	TRUE	1.83838879	pathogenic strong
p.Lys96Ser	K96S	missense	1.107054512	0.116742341	TRUE	-1.933748545	benign strong
p.Lys96Ala	K96A	missense	NA	NA	NA	NA	NA
p.Lys96Val	K96V	missense	0.667496735	0.16595563	TRUE	-1.345127378	benign strong
p.Lys96Arg	K96R	missense	1.178723895	0.160050278	TRUE	-1.994672593	benign strong
p.Lys96Asp	K96D	missense	1.26582135	0.249279469	TRUE	-2.076387341	benign strong
p.Lys96Phe	K96F	missense	0.801151163	0.170380209	TRUE	-1.627181046	benign strong
p.Lys96Thr	K96T	missense	1.047264829	0.0815521	TRUE	-1.874931479	benign strong
p.Lys96Ile	K96I	missense	1.075718662	0.169100304	TRUE	-1.903636037	benign strong
p.Lys96Leu	K96L	missense	0.614094355	0.259567224	FALSE	NA	NA
p.Lys96=	K96K	synonymous	1.704681351	0.378174557	TRUE	-1.59571654	benign strong
p.Lys96Gly	K96G	missense	1.313176864	0.192454887	TRUE	-2.107426689	benign strong
p.Lys96Tyr	K96Y	missense	1.233903901	0.313100342	TRUE	-2.043946906	benign strong
p.Lys96Asn	K96N	missense	1.135559534	0.353548166	TRUE	-1.955324782	benign strong
p.Lys96Cys	K96C	missense	NA	NA	NA	NA	NA
p.Lys96Pro	K96P	missense	0.380129879	0.123726301	FALSE	NA	NA
p.Lys96Glu	K96E	missense	0.383838366	0.31949323	FALSE	NA	NA
p.Lys96Met	K96M	missense	NA	NA	NA	NA	NA
p.Lys96Trp	K96W	missense	0.728596976	0.424871899	FALSE	NA	NA
p.Lys96His	K96H	missense	1.333418535	0.071778405	TRUE	-2.118182596	benign strong
p.Lys96Gln	K96Q	missense	0.724420492	0.15362773	TRUE	-1.478139777	benign strong
p.Lys96Ter	K96*	nonsense	0.147051837	0.087686172	TRUE	1.507060667	pathogenic strong
p.Lys97Ser	K97S	missense	0.723826383	0.168287507	TRUE	-1.476891343	benign strong
p.Lys97Ala	K97A	missense	1.469965189	0.267321692	TRUE	-2.106803607	benign strong
p.Lys97Val	K97V	missense	0.997670566	0.20181948	TRUE	-1.836425196	benign strong
p.Lys97Arg	K97R	missense	NA	NA	NA	NA	NA
[truncated: 7,073 more rows]
